# Supplementary material for: Integration of digital phenotyping, GWAS, and transcriptomic analysis revealed a key gene for bud size in tea plant (Camellia sinensis)
Source: Hortic Res. 2025 Feb 20;12(6):uhaf051. doi: 10.1093/hr/uhaf051 (PMC12015473; doi:10.1093/hr/uhaf051)
Supplement: Web_Material_uhaf051 [file web_material_uhaf051.zip]

Archive with 2 entries (2 files):
- Supplementary data.xlsx
- Supplementary Figure.docx
