# Supplementary material for: Integration of digital phenotyping, GWAS, and transcriptomic analysis revealed a key gene for bud size in tea plant (Camellia sinensis)
Source: Hortic Res. 2025 Feb 20;12(6):uhaf051. doi: 10.1093/hr/uhaf051 (PMC12015473; doi:10.1093/hr/uhaf051)
Supplement: Web_Material_uhaf051 [file web_material_uhaf051.zip › Supplementary data.xlsx]

## Sheet: Table S1
Table S1. Image characteristics and grouping information for 280 tea accessions
Number	Name	Species	Origin	Bud length	Bud width	Bud perimeter	Bud area	Group
MG001	Lvya Foshou	C. sinensis var. sinensis (L.) O. Kuntze	Fujian, CN	3.323	0.38	7.128	0.705	I
MG002	Longjing Changye	C. sinensis var. sinensis (L.) O. Kuntze	Zhejiang, CN	3.267	0.381	7.089	0.768	I
MG003	longjing Yuanye	C. sinensis var. sinensis (L.) O. Kuntze	Zhejiang, CN	2.35	0.367	5.137	0.573	I
MG004	Tengcha	C. sinensis var. sinensis (L.) O. Kuntze	Zhejiang, CN	2.919	0.289	6.197	0.494	II
MG005	Zaoqingcha	C. sinensis var. sinensis (L.) O. Kuntze	Zhejiang, CN	2.474	0.3	5.384	0.436	II
MG006	Shuiguchca	C. sinensis var. sinensis (L.) O. Kuntze	Zhejiang, CN	2.846	0.371	6.133	0.657	I
MG007	Zhongxingcha	C. sinensis var. sinensis (L.) O. Kuntze	Zhejiang, CN	2.623	0.331	5.685	0.57	II
MG008	Wushan Qingmingcha	C. sinensis var. sinensis (L.) O. Kuntze	Fujian, CN	2.62	0.338	5.683	0.517	II
MG009	Wushan Banqingmingcha	C. sinensis var. sinensis (L.) O. Kuntze	Fujian, CN	2.422	0.325	5.23	0.509	III
MG010	Huangyezao	C. sinensis var. sinensis (L.) O. Kuntze	Zhejiang, CN	2.878	0.317	6.173	0.56	II
MG011	Xiangguliao Baihao	C. sinensis var. sinensis (L.) O. Kuntze	Zhejiang, CN	2.669	0.323	5.753	0.552	II
MG012	Ruian Qingmingzao	C. sinensis var. sinensis (L.) O. Kuntze	Zhejiang, CN	2.662	0.331	5.778	0.518	II
MG013	Houyezhong	C. sinensis var. sinensis (L.) O. Kuntze	Fujian, CN	2.613	0.366	5.679	0.622	I
MG014	Qingxin Qilan	C. sinensis var. sinensis (L.) O. Kuntze	Fujian, CN	2.624	0.373	5.707	0.632	I
MG015	Anxi Baicha	C. sinensis var. sinensis (L.) O. Kuntze	Fujian, CN	2.401	0.291	5.175	0.458	II
MG017	Zhuye Qilan	C. sinensis var. sinensis (L.) O. Kuntze	Fujian, CN	2.913	0.365	6.297	0.667	I
MG018	Maoxie	C. sinensis var. sinensis (L.) O. Kuntze	Fujian, CN	2.64	0.361	5.724	0.618	I
MG019	Aijiao Wulong	C. sinensis var. sinensis (L.) O. Kuntze	Fujian, CN	2.481	0.313	5.357	0.522	II
MG020	Zhengtaiyang	C. sinensis var. sinensis (L.) O. Kuntze	Fujian, CN	2.656	0.305	5.7	0.508	II
MG021	Huangdan	C. sinensis var. sinensis (L.) O. Kuntze	Fujian, CN	2.538	0.282	5.456	0.446	II
MG022	Yucha	C. sinensis var. sinensis (L.) O. Kuntze	Zhejiang, CN	2.268	0.329	4.92	0.503	III
MG023	Jinmian Qilan	C. sinensis var. sinensis (L.) O. Kuntze	Fujian, CN	2.439	0.346	5.344	0.524	III
MG024	Ruanzhi Wulong	C. sinensis var. sinensis (L.) O. Kuntze	Fujian, CN	2.88	0.375	6.258	0.703	I
MG025	Jiulonglan	C. sinensis var. sinensis (L.) O. Kuntze	Fujian, CN	2.703	0.37	5.878	0.631	I
MG026	Hongya Foshou	C. sinensis var. sinensis (L.) O. Kuntze	Fujian, CN	2.967	0.402	6.415	0.744	I
MG027	Chiyezhong	C. sinensis var. sinensis (L.) O. Kuntze	Fujian, CN	2.484	0.335	5.358	0.525	III
MG028	Gaojiao Wulong	C. sinensis var. sinensis (L.) O. Kuntze	Fujian, CN	2.538	0.342	5.474	0.563	I
MG029	Huanghuashan Daye	C. sinensis var. sinensis (L.) O. Kuntze	Anhui, CN	2.682	0.338	5.766	0.603	II
MG030	Huangqi	C. sinensis var. sinensis (L.) O. Kuntze	Fujian, CN	2.442	0.333	5.276	0.546	III
MG031	Baiye 1	C. sinensis var. sinensis (L.) O. Kuntze	Zhejiang, CN	2.667	0.265	5.687	0.455	II
MG032	Fubao 1	C. sinensis var. sinensis (L.) O. Kuntze	Zhejiang, CN	2.926	0.39	6.31	0.741	I
MG033	Luoshe	C. sinensis var. sinensis (L.) O. Kuntze	Zhejiang, CN	2.393	0.324	5.183	0.471	III
MG034	Hengshanzao	C. sinensis var. sinensis (L.) O. Kuntze	Zhejiang, CN	2.687	0.394	5.877	0.523	I
MG035	Lianyuan Qiqu	C. sinensis var. sinensis (L.) O. Kuntze	Hunan, CN	2.775	0.29	5.931	0.42	II
MG037	Xicha 50	C. sinensis var. sinensis (L.) O. Kuntze	Jiangsu, CN	2.237	0.359	4.899	0.519	III
MG040	Wupicha	C. sinensis var. sinensis (L.) O. Kuntze	Zhejiang, CN	2.582	0.275	5.542	0.446	II
MG041	Xicha 60	C. sinensis var. sinensis (L.) O. Kuntze	Jiangsu, CN	2.801	0.264	6.008	0.461	II
MG043	Pingyun	C. sinensis var. sinensis (L.) O. Kuntze	Zhejiang, CN × Yunnan, CN	2.557	0.355	5.565	0.584	I
MG044	Biyun	C. sinensis var. sinensis (L.) O. Kuntze	Zhejiang, CN × Yunnan, CN	2.246	0.325	4.923	0.478	III
MG045	Enbiao	C. sinensis var. sinensis (L.) O. Kuntze	Hunan, CN	2.997	0.375	6.474	0.655	I
MG046	Lantian	C. sinensis var. sinensis (L.) O. Kuntze	Hunan, CN	2.49	0.366	5.413	0.566	III
MG047	Lanhai	C. sinensis var. sinensis (L.) O. Kuntze	Hunan, CN	2.713	0.382	5.85	0.679	I
MG048	Lanshan Kucha	C. sinensis var. sinensis (L.) O. Kuntze	Hunan, CN	2.731	0.449	6.011	0.592	I
MG049	Jianghongzhong	C. sinensis var. sinensis (L.) O. Kuntze	Hunan, CN	2.843	0.397	6.154	0.73	I
MG050	Jiangku 2	C. sinensis var. sinensis (L.) O. Kuntze	Hunan, CN	2.663	0.352	5.743	0.581	II
MG051	Maohong	C. sinensis var. sinensis (L.) O. Kuntze	Fujian, CN × Zhejiang, CN	2.842	0.381	6.177	0.657	I
MG052	Shuangfeng	C. sinensis var. sinensis (L.) O. Kuntze	Zhejiang, CN × Yunnan, CN	2.883	0.378	6.238	0.674	I
MG053	Jinfeng	C. sinensis var. sinensis (L.) O. Kuntze	Fujian, CN × Yunnan, CN	2.588	0.366	5.712	0.629	I
MG054	Chuilv	C. sinensis var. sinensis (L.) O. Kuntze	Fujian, CN × Yunnan, CN	2.528	0.372	5.525	0.617	I
MG055	Yingshuang	C. sinensis var. sinensis (L.) O. Kuntze	Fujian, CN × Yunnan, CN	2.392	0.279	5.173	0.426	II
MG056	Cuifeng	C. sinensis var. sinensis (L.) O. Kuntze	Fujian, CN × Yunnan, CN	2.543	0.324	5.52	0.532	II
MG057	Qingfeng	C. sinensis var. sinensis (L.) O. Kuntze	Fujian, CN × Yunnan, CN	3.006	0.359	6.474	0.686	I
MG059	Bihao	C. sinensis var. sinensis (L.) O. Kuntze	Fujian, CN × Yunnan, CN	2.715	0.383	5.893	0.69	I
MG063	Yinhouzhong	C. sinensis var. sinensis (L.) O. Kuntze	Fujian, CN × Yunnan, CN	2.949	0.425	6.431	0.85	I
MG064	Hongkui	C. sinensis var. sinensis (L.) O. Kuntze	Fujian, CN	2.955	0.386	6.426	0.729	I
MG065	Meifeng	C. sinensis var. sinensis (L.) O. Kuntze	Fujian, CN × Yunnan, CN	2.906	0.36	6.321	0.673	I
MG067	Bibo	C. sinensis var. sinensis (L.) O. Kuntze	Zhejiang, CN	2.583	0.325	5.568	0.535	II
MG068	Maolv	C. sinensis var. sinensis (L.) O. Kuntze	Fujian, CN	2.831	0.367	6.16	0.679	I
MG069	Zhenong 12	C. sinensis var. sinensis (L.) O. Kuntze	Fujian, CN × Yunnan, CN	2.794	0.49	6.145	0.916	I
MG071	Zhenong 113	C. sinensis var. sinensis (L.) O. Kuntze	Fujian, CN × Yunnan, CN	2.581	0.337	5.576	0.565	II
MG072	Zhenong 121	C. sinensis var. sinensis (L.) O. Kuntze	Fujian, CN × Yunnan, CN	2.674	0.301	5.762	0.502	II
MG073	Zhenong 117	C. sinensis var. sinensis (L.) O. Kuntze	Fujian, CN × Yunnan, CN	3.015	0.337	6.48	0.638	I
MG074	Zhangke 1	C. sinensis var. sinensis (L.) O. Kuntze	Fujian, CN	2.632	0.333	5.722	0.566	II
MG075	Wuzaocha	C. sinensis var. sinensis (L.) O. Kuntze	Jiangxi, CN	2.796	0.377	6.083	0.607	I
MG076	Waitoucha	C. sinensis var. sinensis (L.) O. Kuntze	Jiangxi, CN	2.437	0.369	5.318	0.59	III
MG077	Jinke 1	C. sinensis var. sinensis (L.) O. Kuntze	Jiangxi, CN	2.914	0.337	6.294	0.568	II
MG078	Ningzhou 16	C. sinensis var. sinensis (L.) O. Kuntze	Jiangxi, CN	2.774	0.377	6.039	0.589	I
MG079	Jinchun	C. sinensis var. sinensis (L.) O. Kuntze	Jiangxi, CN	2.589	0.289	5.569	0.46	II
MG080	Honghua Pipa	C. sinensis var. sinensis (L.) O. Kuntze	Jiangxi, CN	2.344	0.35	5.1	0.548	III
MG081	Yinsun	C. sinensis var. sinensis (L.) O. Kuntze	Jiangxi, CN	2.985	0.441	6.618	0.833	I
MG084	Baihaozao	C. sinensis var. sinensis (L.) O. Kuntze	Hunan, CN	2.663	0.323	5.801	0.524	II
MG085	Gaoyaqi	C. sinensis var. sinensis (L.) O. Kuntze	Hunan, CN	3.491	0.349	7.423	0.685	I
MG086	Zhuyeqi 12	C. sinensis var. sinensis (L.) O. Kuntze	Hunan, CN	3.43	0.405	7.377	0.87	IV
MG087	Jianbohuang 13	C. sinensis var. sinensis (L.) O. Kuntze	Hunan, CN	2.789	0.343	6.046	0.605	II
MG088	Xicha 5	C. sinensis var. sinensis (L.) O. Kuntze	Jiangsu, CN	2.336	0.338	5.095	0.499	III
MG089	Xicha 6	C. sinensis var. sinensis (L.) O. Kuntze	Jiangsu, CN	2.665	0.334	5.75	0.583	II
MG090	Xicha 7	C. sinensis var. sinensis (L.) O. Kuntze	Jiangsu, CN	2.426	0.35	5.333	0.412	III
MG091	Xicha 8	C. sinensis var. sinensis (L.) O. Kuntze	Jiangsu, CN	2.748	0.355	5.937	0.617	I
MG092	Xicha 9	C. sinensis var. sinensis (L.) O. Kuntze	Jiangsu, CN	2.658	0.367	5.765	0.64	I
MG093	Xicha 10	C. sinensis var. sinensis (L.) O. Kuntze	Yunnan, CN	2.909	0.378	6.27	0.668	I
MG094	Xicha 11	C. sinensis var. sinensis (L.) O. Kuntze	Yunnan, CN	2.497	0.368	5.434	0.591	III
MG095	Xicha 12	C. sinensis var. sinensis (L.) O. Kuntze	Jiangsu, CN	2.985	0.423	6.613	0.819	I
MG096	Dongting 180	C. sinensis var. sinensis (L.) O. Kuntze	Jiangsu, CN	2.204	0.334	4.835	0.469	III
MG097	Changbolv	C. sinensis var. sinensis (L.) O. Kuntze	Hunan, CN	3.342	0.37	7.176	0.745	I
MG098	Beichuan Taizicha 10	C. sinensis var. sinensis (L.) O. Kuntze	Sichuan, CN	2.813	0.362	6.093	0.65	I
MG099	Anhui 1	C. sinensis var. sinensis (L.) O. Kuntze	Anhui, CN	2.188	0.341	4.78	0.478	III
MG100	Anhui 3	C. sinensis var. sinensis (L.) O. Kuntze	Anhui, CN	2.447	0.336	5.316	0.511	III
MG101	Anhui 9	C. sinensis var. sinensis (L.) O. Kuntze	Anhui, CN	2.844	0.383	6.183	0.524	I
MG102	Zhiren Zaocha	C. sinensis var. sinensis (L.) O. Kuntze	Zhejiang, CN	2.348	0.277	5.048	0.421	II
MG103	Hepocha 2	C. sinensis var. pubilimba Chang	Guangxi, CN	2.391	0.384	5.232	0.616	I
MG104	Xiangqicha	C. sinensis var. pubilimba Chang	Guangxi, CN	2.152	0.35	4.688	0.502	III
MG105	Bengpo Dachashu	C. sinensis var. pubilimba Chang	Guangxi, CN	2.652	0.357	5.733	0.615	I
MG106	Lijinwang Dachashu	C. sinensis var. pubilimba Chang	Guangxi, CN	2.664	0.308	5.723	0.524	II
MG107	Tubawang	C. sinensis var. pubilimba Chang	Guangxi, CN	2.77	0.349	5.953	0.495	II
MG108	Longjiang Baimaocha	C. sinensis var. pubilimba Chang	Guangxi, CN	2.392	0.332	5.195	0.495	III
MG109	Zhongshan Leidiancha 1	C. sinensis var. pubilimba Chang	Guangxi, CN	2.936	0.362	6.367	0.63	I
MG110	Guilv 1	C. sinensis var. sinensis (L.) O. Kuntze	Guangxi, CN	2.711	0.328	5.88	0.526	II
MG111	Hongbianzhong	C. sinensis var. sinensis (L.) O. Kuntze	Guangxi, CN	2.545	0.291	5.474	0.399	II
MG112	Wangwudong Laocha	C. sinensis var. pubilimba Chang	Guangxi, CN	2.231	0.341	4.866	0.488	III
MG113	Qinqing Huangye	C. sinensis var. pubilimba Chang	Guangxi, CN	2.782	0.339	5.995	0.582	II
MG114	Longzhou 21	C. sinensis var. sinensis (L.) O. Kuntze	Guangxi, CN	2.422	0.291	5.232	0.37	II
MG115	Qinqing Lvye	C. sinensis var. pubilimba Chang	Guangxi, CN	2.501	0.306	5.397	0.425	II
MG116	Aidiancha	C. sinensis var. pubilimba Chang	Guangxi, CN	3.012	0.387	6.497	0.604	I
MG117	Fenghuang Dachashu	C. sinensis var. pubilimba Chang	Guangxi, CN	2.741	0.343	5.938	0.432	II
MG118	Maoe Asamucha	C. sinensis var. pubilimba Chang	Guangxi, CN	2.95	0.353	6.365	0.649	I
MG119	Tianliaocha	C. sinensis var. sinensis (L.) O. Kuntze	Guangxi, CN	2.46	0.355	5.352	0.554	III
MG120	Chongfengcha	C. sinensis var. sinensis (L.) O. Kuntze	Guangxi, CN	2.15	0.301	4.654	0.426	III
MG121	Shanglin 6	C. sinensis var. sinensis (L.) O. Kuntze	Guangxi, CN	2.379	0.351	5.192	0.51	III
MG122	Gongmushancha	C. sinensis var. sinensis (L.) O. Kuntze	Guangxi, CN	2.31	0.292	4.978	0.399	II
MG123	Jiangnacha	C. sinensis var. sinensis (L.) O. Kuntze	Guangxi, CN	2.109	0.24	4.534	0.329	II
MG124	Liudong Daye	C. sinensis var. pubilimba Chang	Guangxi, CN	2.848	0.352	6.153	0.595	II
MG126	Lingtou Dancong	C. sinensis var. sinensis (L.) O. Kuntze	Guangdong, CN	2.726	0.289	5.974	0.468	II
MG128	Wulinghong	C. sinensis var. assamica (Masters) Kitamura	Guangdong, CN × India	3.319	0.361	7.178	0.775	I
MG129	Yinghong 9	C. sinensis var. assamica (Masters) Kitamura	Yunnan, CN	2.619	0.427	5.758	0.756	I
MG130	Xiuhong	C. sinensis var. assamica (Masters) Kitamura	Guangdong, CN × India	2.787	0.394	6.037	0.721	I
MG131	Taiwan Dayecha	C. sinensis var. assamica (Masters) Kitamura	Taiwan, CN	2.633	0.345	5.71	0.578	II
MG132	Hainan Dayecha	C. sinensis var. assamica (Masters) Kitamura	Hainan, CN	2.764	0.381	5.958	0.684	I
MG133	Malipo 8	C. sinensis var. assamica (Masters) Kitamura	Yunnan, CN	2.939	0.458	6.434	0.69	I
MG136	Lvchun Mayicha	C. sinensis var. pubilimba Chang	Yunnan, CN	3.023	0.409	6.554	0.749	I
MG137	Luoping 1	C. sinensis var. sinensis (L.) O. Kuntze	Yunnan, CN	2.743	0.318	5.936	0.53	II
MG138	Longling 17	C. taliensis (W. W. Smith) Melchior	Yunnan, CN	2.827	0.377	6.159	0.71	I
MG139	Suijiang 1	C. sinensis var. sinensis (L.) O. Kuntze	Yunnan, CN	2.875	0.399	6.241	0.765	I
MG140	Yongping 4	C. taliensis (W. W. Smith) Melchior	Yunnan, CN	2.542	0.319	5.525	0.446	II
MG141	Lianghe 5	C. taliensis (W. W. Smith) Melchior	Yunnan, CN	2.815	0.386	6.159	0.696	I
MG142	Yuanyang 4	C. sinensis var. assamica (Masters) Kitamura	Yunnan, CN	4.24	0.568	9.285	1.481	IV
MG143	Yingjiang 1	C. sinensis var. sinensis (L.) O. Kuntze	Yunnan, CN	2.586	0.395	5.638	0.635	I
MG145	Shuangjiang 4	C. sinensis var. assamica (Masters) Kitamura	Yunnan, CN	2.978	0.358	6.449	0.689	I
MG147	Fengqing 6	C. taliensis (W. W. Smith) Melchior	Yunnan, CN	3.158	0.361	6.828	0.66	I
MG148	Changning 4	C. taliensis (W. W. Smith) Melchior	Yunnan, CN	2.68	0.354	5.816	0.593	II
MG149	Changning 7	C. sinensis var. assamica (Masters) Kitamura	Yunnan, CN	2.194	0.298	4.781	0.415	III
MG150	Shuyong 3	C. sinensis var. sinensis (L.) O. Kuntze	Sichuan × Yunnan	3.127	0.456	6.821	0.904	IV
MG151	Xingyi 6	C. tachangensis F. C. Zhang	Guizhou, CN	2.894	0.407	6.333	0.757	I
MG154	Fuding Dabaicha	C. sinensis var. sinensis (L.) O. Kuntze	Fujian, CN	2.533	0.353	5.53	0.597	I
MG156	Luxi 2	C. sinensis var. assamica (Masters) Kitamura	Yunnan, CN	2.932	0.322	6.338	0.533	II
MG158	Jinping 2	C. sinensis var. assamica (Masters) Kitamura	Yunnan, CN	3.467	0.497	7.685	0.848	IV
MG159	Jianshui 2	C. gymnogyna Chang	Yunnan, CN	2.412	0.403	5.364	0.573	I
MG163	Laocang Qunti	C. sinensis var. assamica (Masters) Kitamura	Yunnan, CN	2.508	0.312	5.422	0.486	II
MG167	Yuncha Qirui	C. sinensis var. assamica (Masters) Kitamura	Yunnan, CN	2.399	0.386	5.269	0.595	I
MG168	Yuncha Purui	C. sinensis var. assamica (Masters) Kitamura	Yunnan, CN	3.632	0.427	7.788	0.988	IV
MG172	Jingdong 2	C. taliensis (W. W. Smith) Melchior	Yunnan, CN	3.181	0.34	6.833	0.618	I
MG174	Longling 12	C. taliensis (W. W. Smith) Melchior	Yunnan, CN	3.271	0.392	7.144	0.57	I
MG175	Yongde 4	C. taliensis (W. W. Smith) Melchior	Yunnan, CN	3.307	0.408	7.215	0.626	I
MG176	Tengchong 17	C. sinensis var. sinensis (L.) O. Kuntze	Yunnan, CN	2.542	0.321	5.504	0.422	II
MG177	Jinggu Hongya	C. sinensis var. assamica (Masters) Kitamura	Yunnan, CN	3.958	0.473	8.593	0.923	IV
MG178	Longling 20	C. taliensis (W. W. Smith) Melchior	Yunnan, CN	3.229	0.421	6.989	0.795	I
MG181	Nanjian 7	C. sinensis var. assamica (Masters) Kitamura	Yunnan, CN	2.658	0.417	5.853	0.714	I
MG182	Longling 16	C. taliensis (W. W. Smith) Melchior	Yunnan, CN	3.588	0.342	7.714	0.672	I
MG186	Zhenyuan 2	C. taliensis (W. W. Smith) Melchior	Yunnan, CN	3.33	0.349	7.154	0.647	I
MG187	Yuncha Yinjian	C. sinensis var. assamica (Masters) Kitamura	Yunnan, CN	3.478	0.712	7.877	0.976	IV
MG190	Wenshan 4	C. sinensis var. assamica (Masters) Kitamura	Yunnan, CN	2.258	0.289	4.877	0.39	II
MG191	Dianshancha	C. reticulata Lindl.	Yunnan, CN	2.803	0.399	6.238	0.646	I
MG193	Tengchong 3	C. taliensis (W. W. Smith) Melchior	Yunnan, CN	2.581	0.332	5.563	0.515	II
MG194	Yunxian Huangyehuangya	C. sinensis var. assamica (Masters) Kitamura	Yunnan, CN	3.536	0.57	7.806	0.972	IV
MG195	Zhenkang 5	C. sinensis var. assamica (Masters) Kitamura	Yunnan, CN	2.622	0.362	5.689	0.582	I
MG198	Chuxiong 8	C. sinensis var. assamica (Masters) Kitamura	Yunnan, CN	2.468	0.351	5.35	0.562	III
MG205	Houshancha	C. sinensis var. sinensis (L.) O. Kuntze	Guangxi, CN	2.658	0.361	5.811	0.62	I
MG206	Ruyuan Liukeng 1	C. sinensis var. pubilimba Chang	Guangdong, CN	2.581	0.317	5.551	0.486	II
MG207	Lechanglangtian Kucha	C. sinensis var. pubilimba Chang	Guangdong, CN	2.842	0.374	6.188	0.724	I
MG208	Beiyue Danzhu	C. sinensis var. pubilimba Chang	Guangxi, CN	3.305	0.379	7.105	0.745	I
MG209	Huangshan Kucha	C. sinensis var. sinensis (L.) O. Kuntze	Sichuan, CN	2.566	0.398	5.666	0.714	I
MG210	Jinxiu 4	C. sinensis var. pubilimba Chang	Guangxi, CN	2.48	0.315	5.344	0.467	II
MG211	Jinxiu 2	C. sinensis var. pubilimba Chang	Guangxi, CN	1.945	0.222	4.143	0.287	II
MG212	Kaishan Baimaocha	C. sinensis var. pubilimba Chang	Guangxi, CN	3.046	0.388	6.557	0.674	I
MG213	Assamica	C. sinensis var. assamica (Masters) Kitamura	India	3.003	0.425	6.555	0.638	I
MG214	Shanglin 3	C. sinensis var. pubilimba Chang	Guangxi, CN	2.494	0.279	5.344	0.396	II
MG215	Wuchuan Dachashu 3	C. sinensis var. pubilimba Chang	Guizhou, CN	2.673	0.39	5.902	0.641	I
MG216	Bobai 1	C. sinensis var. pubilimba Chang	Guangxi, CN	2.359	0.296	5.125	0.375	II
MG217	Xinjin Qunti	C. sinensis var. assamica (Masters) Kitamura	Hainan, CN	2.276	0.245	4.869	0.318	II
MG218	Lingtou Qunti	C. sinensis var. assamica (Masters) Kitamura	Hainan, CN	3.103	0.35	6.753	0.475	II
MG221	Guangqing Qunti	C. sinensis var. assamica (Masters) Kitamura	Hainan, CN	2.464	0.29	5.304	0.425	II
MG222	Dapo Qunti	C. sinensis var. assamica (Masters) Kitamura	Hainan, CN	2.773	0.399	6.092	0.543	I
MG224	Wuxi Dachashu	C. sinensis var. sinensis (L.) O. Kuntze	Chongqing, CN	2.519	0.349	5.458	0.563	I
MG226	Baodian Qunti	C. sinensis var. assamica (Masters) Kitamura	Yunnan, CN	4.913	0.517	10.615	1.246	IV
MG227	Yiwu Hongbinglvyacha	C. sinensis var. assamica (Masters) Kitamura	Yunnan, CN	2.775	0.316	5.951	0.512	II
MG228	Taida	C. sinensis var. assamica (Masters) Kitamura	Taiwan, CN	2.706	0.272	5.73	0.431	II
MG229	Zhongjian Qunti	C. sinensis var. assamica (Masters) Kitamura	Hainan, CN	3.062	0.303	6.557	0.559	II
MG231	Wushi Qunti	C. sinensis var. assamica (Masters) Kitamura	Hainan, CN	3.352	0.498	7.389	0.985	IV
MG232	Baisha Qunti	C. sinensis var. assamica (Masters) Kitamura	Hainan, CN	2.619	0.385	5.693	0.673	I
MG233	Xinwei Qunti	C. sinensis var. assamica (Masters) Kitamura	Hainan, CN	3.051	0.347	6.539	0.687	I
MG235	Xicha 56	C. sinensis var. sinensis (L.) O. Kuntze	Jiangsu, CN	2.443	0.33	5.31	0.508	III
MG236	Zhongcha 108	C. sinensis var. sinensis (L.) O. Kuntze	Zhejiang, CN	2.402	0.312	5.199	0.49	II
MG237	Huangjinju	C. sinensis var. sinensis (L.) O. Kuntze	Jiangxi, CN	2.353	0.352	5.095	0.546	III
MG238	Qianmei 809	C. sinensis var. sinensis (L.) O. Kuntze	Fujian, CN × Guizhou, CN	2.892	0.487	6.403	0.828	I
MG239	Qianmei 303	C. sinensis var. sinensis (L.) O. Kuntze	Guizhou, CN	2.689	0.376	5.84	0.632	I
MG240	Huangguanyin	C. sinensis var. sinensis (L.) O. Kuntze	Fujian, CN	2.367	0.309	5.117	0.484	II
MG241	Jinguanyin	C. sinensis var. sinensis (L.) O. Kuntze	Fujian, CN	2.212	0.323	4.821	0.482	III
MG242	Yuemingxiang	C. sinensis var. sinensis (L.) O. Kuntze	Fujian, CN	2.562	0.373	5.578	0.624	I
MG243	Echa 7	C. sinensis var. sinensis (L.) O. Kuntze	Hubei, CN	2.612	0.372	5.659	0.592	I
MG244	Fuzao 2	C. sinensis var. sinensis (L.) O. Kuntze	Anhui, CN	2.435	0.333	5.279	0.519	III
MG245	Shifoxiang	C. sinensis var. sinensis (L.) O. Kuntze	Anhui, CN	2.202	0.315	4.807	0.47	III
MG246	Rucheng Zaoya	C. sinensis var. sinensis (L.) O. Kuntze	Hunan, CN	2.24	0.314	4.869	0.404	III
MG247	Shuchazao	C. sinensis var. sinensis (L.) O. Kuntze	Anhui, CN	1.907	0.299	4.17	0.375	III
MG248	Huangjincha	C. sinensis var. sinensis (L.) O. Kuntze	Anhui, CN	2.772	0.354	5.978	0.617	I
MG249	Wannong 111	C. sinensis var. sinensis (L.) O. Kuntze	Yunnan, CN	2.544	0.308	5.489	0.521	II
MG250	Echa 1	C. sinensis var. sinensis (L.) O. Kuntze	Fujian, CN	2.785	0.368	6.009	0.664	I
MG251	Echa 3	C. sinensis var. sinensis (L.) O. Kuntze	Hubei, CN	2.821	0.324	6.063	0.571	II
MG253	Zhongcha 302	C. sinensis var. sinensis (L.) O. Kuntze	Georgia × Fujian, CN	2.219	0.307	4.782	0.457	III
MG254	Kulan Daye	C. sinensis var. sinensis (L.) O. Kuntze	Hunan, CN	2.243	0.35	4.933	0.482	III
MG255	Qianfang	C. sinensis var. sinensis (L.) O. Kuntze	Guizhou, CN	1.579	0.284	3.492	0.306	III
MG257	Gulv	C. sinensis var. sinensis (L.) O. Kuntze	Jiangxi, CN	2.436	0.328	5.268	0.489	III
MG258	Zhenong 25	C. sinensis var. sinensis (L.) O. Kuntze	Yunnan, CN	2.888	0.347	6.207	0.59	II
MG260	Zhenong 139	C. sinensis var. sinensis (L.) O. Kuntze	Fujian, CN × Yunnan, CN	2.759	0.341	5.945	0.566	II
MG261	Meitan 6001	C. sinensis var. sinensis (L.) O. Kuntze	Guizhou, CN	2.924	0.353	6.291	0.642	I
MG262	Ziyang 6003	C. sinensis var. sinensis (L.) O. Kuntze	Shanxi, CN	2.892	0.373	6.256	0.675	I
MG263	Qimen 10	C. sinensis var. sinensis (L.) O. Kuntze	Anhui, CN	2.758	0.32	5.919	0.573	II
MG264	Qimen 25	C. sinensis var. sinensis (L.) O. Kuntze	Anhui, CN	2.373	0.328	5.149	0.528	III
MG265	Anqing 901	C. sinensis var. sinensis (L.) O. Kuntze	Anhui, CN	2.378	0.337	5.168	0.559	III
MG266	Anqing 8901	C. sinensis var. sinensis (L.) O. Kuntze	Anhui, CN	2.027	0.364	4.466	0.515	III
MG267	Jinmudan	C. sinensis var. sinensis (L.) O. Kuntze	Fujian, CN	2.561	0.355	5.616	0.595	I
MG268	Jinmeigui	C. sinensis var. sinensis (L.) O. Kuntze	Fujian, CN	2.623	0.358	5.694	0.61	I
MG269	Huangjinya	C. sinensis var. sinensis (L.) O. Kuntze	Zhejiang, CN	1.72	0.286	3.793	0.311	III
MG270	Zaomeigui	C. sinensis var. sinensis (L.) O. Kuntze	Fujian, CN	2.583	0.384	5.636	0.514	I
MG271	Zimeigui	C. sinensis var. sinensis (L.) O. Kuntze	Fujian, CN	2.314	0.343	5.065	0.531	III
MG272	Lvmeigui	C. sinensis var. sinensis (L.) O. Kuntze	Fujian, CN	2.508	0.419	5.56	0.484	I
MG273	Huangmudan	C. sinensis var. sinensis (L.) O. Kuntze	Fujian, CN	2.704	0.333	5.807	0.588	II
MG274	Huangmeigui	C. sinensis var. sinensis (L.) O. Kuntze	Fujian, CN	2.375	0.323	5.14	0.51	III
MG276	Kuwei Baimudan	C. sinensis var. sinensis (L.) O. Kuntze	Fujian, CN	2.772	0.423	6.023	0.668	I
MG277	Xiapu Yuanxiaocha	C. sinensis var. sinensis (L.) O. Kuntze	Fujian, CN	2.719	0.3	5.835	0.503	II
MG278	Guazijin	C. sinensis var. sinensis (L.) O. Kuntze	Fujian, CN	1.462	0.256	3.228	0.269	III
MG281	Lizhi Wulong	C. sinensis var. sinensis (L.) O. Kuntze	Fujian, CN	2.254	0.335	4.915	0.503	III
MG284	Huanglong	C. sinensis var. sinensis (L.) O. Kuntze	Fujian, CN	2.58	0.326	5.586	0.518	II
MG285	Kugua	C. sinensis var. sinensis (L.) O. Kuntze	Fujian, CN	2.021	0.32	4.429	0.431	III
MG286	Meizhan	C. sinensis var. sinensis (L.) O. Kuntze	Fujian, CN	2.573	0.361	5.65	0.637	I
MG288	Baiqilan	C. sinensis var. sinensis (L.) O. Kuntze	Fujian, CN	2.769	0.324	5.958	0.588	II
MG289	Rougui	C. sinensis var. sinensis (L.) O. Kuntze	Fujian, CN	2.655	0.362	5.735	0.641	I
MG290	Beidou	C. sinensis var. sinensis (L.) O. Kuntze	Fujian, CN	2.362	0.318	5.126	0.495	III
MG291	Gelecha	C. sinensis var. sinensis (L.) O. Kuntze	Fujian, CN	2.958	0.377	6.428	0.735	I
MG292	Cuigangzao	C. sinensis var. sinensis (L.) O. Kuntze	Fujian, CN	2.515	0.322	5.445	0.538	II
MG293	Zaofengchun	C. sinensis var. sinensis (L.) O. Kuntze	Fujian, CN	2.701	0.345	5.826	0.581	II
MG294	Guangdong Shuixian 2	C. sinensis var. sinensis (L.) O. Kuntze	Guangdong, CN	2.443	0.308	5.266	0.457	II
MG295	Lebai Yuannan 2	C. sinensis var. pubilimba Chang	Guangdong, CN	2.309	0.32	5.012	0.487	III
MG296	Lebai 5820	C. sinensis var. pubilimba Chang	Guangdong, CN	2.922	0.411	6.357	0.8	I
MG297	Mengshan 11	C. sinensis var. sinensis (L.) O. Kuntze	Sichuan, CN	2.403	0.312	5.189	0.422	II
MG298	Mengshan 23	C. sinensis var. sinensis (L.) O. Kuntze	Sichuan, CN	2.203	0.315	4.802	0.447	III
MG299	Shuyong 701	C. sinensis var. sinensis (L.) O. Kuntze	Chongqing, CN	2.816	0.427	6.114	0.787	I
MG300	Luoding Hongyazhong	C. sinensis var. sinensis (L.) O. Kuntze	Guangdong, CN	1.879	0.317	4.145	0.367	III
MG301	Dongming 1	C. sinensis var. sinensis (L.) O. Kuntze	Zhejiang, CN	2.297	0.358	5.01	0.528	III
MG302	Wutong 1	C. sinensis var. sinensis (L.) O. Kuntze	Guangxi, CN	2.237	0.34	4.87	0.51	III
MG303	Lingyun 11	C. sinensis var. pubilimba Chang	Guangxi, CN	2.314	0.33	5.013	0.503	III
MG305	Changlongshan 1	C. sinensis var. sinensis (L.) O. Kuntze	Zhejiang, CN	2.3	0.292	4.961	0.46	II
MG306	Yunqi	C. sinensis var. sinensis (L.) O. Kuntze	Zhejiang, CN	2.596	0.359	5.653	0.594	I
MG307	Taixiangzi	C. sinensis var. sinensis (L.) O. Kuntze	Guizhou, CN	2.264	0.348	4.941	0.524	III
MG308	Daye Yunfeng	C. sinensis var. assamica (Masters) Kitamura	Zhejiang, CN	2.538	0.343	5.513	0.57	I
MG309	Qianshantou	C. sinensis var. assamica (Masters) Kitamura	Zhejiang, CN	2.364	0.304	5.099	0.456	II
MG310	Qinglongtou 3	C. sinensis var. assamica (Masters) Kitamura	Zhejiang, CN	2.304	0.295	4.971	0.439	II
MG311	Yangmawu 4	C. sinensis var. assamica (Masters) Kitamura	Zhejiang, CN	2.386	0.402	5.263	0.6	I
MG313	Zhenong 21	C. sinensis var. sinensis (L.) O. Kuntze	Zhejiang, CN × Yunnan, CN	2.554	0.356	5.547	0.614	I
MG314	Pingyang Tezaocha	C. sinensis var. sinensis (L.) O. Kuntze	Zhejiang, CN	2.444	0.349	5.323	0.449	III
MG315	Jiukeng 6002	C. sinensis var. sinensis (L.) O. Kuntze	Zhejiang, CN	2.151	0.278	4.639	0.415	II
MG316	Jiukeng 6003	C. sinensis var. sinensis (L.) O. Kuntze	Zhejiang, CN	3.153	0.424	6.85	0.724	I
MG318	Zhejiang Zaoya	C. sinensis var. sinensis (L.) O. Kuntze	Zhejiang, CN	2.24	0.305	4.844	0.435	III
MG322	Longjing Ziya	C. sinensis var. sinensis (L.) O. Kuntze	Zhejiang, CN	2.159	0.294	4.706	0.432	III
MG323	Ruian Baimaocha	C. sinensis var. sinensis (L.) O. Kuntze	Zhejiang, CN	2.286	0.326	4.956	0.49	III
MG324	Jiaming 1	C. sinensis var. sinensis (L.) O. Kuntze	Zhejiang, CN	2.759	0.31	5.908	0.498	II
MG325	Shifocui	C. sinensis var. sinensis (L.) O. Kuntze	Anhui, CN	2.733	0.392	5.93	0.723	I
MG330	Yuenan LDP2	C. sinensis var. assamica (Masters) Kitamura	Vietnam	2.659	0.319	5.724	0.494	II
MG358	Hongfugui	C. sinensis var. sinensis (L.) O. Kuntze	Japan	2.259	0.321	4.92	0.483	III
MG359	SOFU	C. sinensis var. sinensis (L.) O. Kuntze	Japan	2.6	0.306	5.615	0.479	II
MG360	Zhen CM22	C. sinensis var. sinensis (L.) O. Kuntze	Japan	2.277	0.328	4.964	0.457	III
MG361	Ge 8-6	C. sinensis var. sinensis (L.) O. Kuntze	Georgia	2.445	0.318	5.29	0.482	II
MG362	Ge 8-7	C. sinensis var. sinensis (L.) O. Kuntze	Georgia	2.218	0.314	4.846	0.469	III
MG365	Gelujiya Danzhu	C. sinensis var. sinensis (L.) O. Kuntze	Georgia	2.493	0.356	5.426	0.584	III
MG382	Hongyan 9	C. sinensis var. sinensis (L.) O. Kuntze	Fujian, CN	2.203	0.319	4.801	0.462	III
MG383	Hongyan 7	C. sinensis var. sinensis (L.) O. Kuntze	Fujian, CN	2.331	0.269	4.999	0.412	II
MG384	Huayurong	C. sinensis var. sinensis (L.) O. Kuntze	Zhejiang, CN	2.637	0.345	5.717	0.595	II
MG385	Qianmei 419	C. sinensis var. pubilimba Chang	Yunnan, CN × Guangxi, CN	2.403	0.402	5.303	0.581	I
MG386	Taixuan 03-10	C. sinensis var. pubilimba Chang	Guizhou, CN	2.483	0.427	5.501	0.622	I
MG387	Beichuan Zhongyezhong	C. sinensis var. sinensis (L.) O. Kuntze	Sichuan, CN	2.027	0.284	4.401	0.377	III
MG388	Wanyuanzhong	C. sinensis var. sinensis (L.) O. Kuntze	Sichuan, CN	2.237	0.312	4.868	0.462	III
MG389	Mingshanzao 311	C. sinensis var. sinensis (L.) O. Kuntze	Sichuan, CN	2.928	0.3	6.259	0.551	II
MG390	Mingshan Baihao 131	C. sinensis var. sinensis (L.) O. Kuntze	Sichuan, CN	2.635	0.387	5.749	0.604	I
MG391	Chongpi 71-1	C. sinensis var. sinensis (L.) O. Kuntze	Sichuan, CN	2.955	0.454	6.492	0.668	I
MG392	Shuyong 906	C. sinensis var. sinensis (L.) O. Kuntze	Sichuan × Yunnan	2.598	0.337	5.587	0.498	II
MG393	Yucha 1	C. sinensis var. sinensis (L.) O. Kuntze	Sichuan, CN × Fujian, CN	2.896	0.385	6.256	0.692	I
MG394	Shuyong 401	C. sinensis var. sinensis (L.) O. Kuntze	Sichuan × Yunnan	2.728	0.361	5.869	0.651	I
MG395	Liercha	C. sinensis var. sinensis (L.) O. Kuntze	Sichuan, CN	3.157	0.482	6.946	0.713	I
MG396	Nanjiang 2	C. sinensis var. sinensis (L.) O. Kuntze	Sichuan, CN	2.024	0.364	4.5	0.456	III
MG397	Zaobaijian 5	C. sinensis var. sinensis (L.) O. Kuntze	Sichuan, CN	2.196	0.33	4.822	0.453	III
MG398	Yucha 2	C. sinensis var. sinensis (L.) O. Kuntze	Sichuan, CN × Fujian, CN	2.715	0.332	5.854	0.565	II
MG399	Nanjiang 1	C. sinensis var. sinensis (L.) O. Kuntze	Sichuan, CN	2.386	0.357	5.22	0.518	III

## Sheet: Table S2
Table S2. RNA-seq data statistics
Sample	Library Name	Raw Reads	Clean Reads	Raw Base(G)	Clean Base(G)	Effective(%)	Error(%)	Q20(%)	Q30(%)	GC(%)	Total Mapped(%)
MG031-1	FRAS220270407-1b	46422606	45683772	6.96	6.85	98.41	0.03	97.88	93.84	42.8	87.07
MG031-2	FRAS220270408-1r	44221416	43467614	6.63	6.52	98.3	0.03	97.34	92.65	42.73	87.27
MG031-3	FRAS220270409-1r	45265570	44489622	6.79	6.67	98.29	0.03	97.2	92.36	42.11	87.23
MG228-1	FRAS220270434-1r	44308170	42756980	6.65	6.41	96.5	0.03	97.12	92.34	43.98	84.01
MG228-2	FRAS220270435-1r	44755278	43568054	6.71	6.54	97.35	0.03	97.02	92.05	43.48	84.16
MG228-3	FRAS220270436-1r	41355648	40563698	6.2	6.08	98.09	0.03	97.22	92.4	42.94	84.55
MG255-1	FRAS220270437-1r	43678788	42800630	6.55	6.42	97.99	0.03	97.08	92.14	43.56	86.95
MG255-2	FRAS220270438-1r	41879348	40683882	6.28	6.1	97.15	0.03	97.24	92.45	43.03	86.63
MG255-3	FRAS220270439-1r	43312600	42335814	6.5	6.35	97.74	0.03	97.19	92.37	43.26	87.11
MG276-1	FRAS220270464-1r	42791590	41925966	6.42	6.29	97.98	0.03	97.19	92.33	42.5	84.7
MG276-2	FRAS220270465-1r	43865044	43143328	6.58	6.47	98.35	0.03	97.22	92.37	42.75	85.36
MG276-3	FRAS220270466-1r	46304210	44781894	6.95	6.72	96.71	0.03	97.21	92.36	41.63	84.19
MG278-1	FRAS220270446-1r	43393020	41908540	6.51	6.29	96.58	0.03	97.02	92.08	43.75	86.13
MG278-2	FRAS220270447-1r	43137430	42009382	6.47	6.3	97.38	0.03	97.15	92.34	43.53	86.42
MG278-3	FRAS220270448-1r	42500426	41337724	6.38	6.2	97.26	0.03	97.18	92.39	43.42	86.38
MG291-1	FRAS220270449-1r	41856464	40663106	6.28	6.1	97.15	0.03	97.09	92.14	43.31	85.91
MG291-2	FRAS220270450-1r	41731368	40684950	6.26	6.1	97.49	0.03	97.13	92.26	43.14	86
MG291-3	FRAS220270451-1r	45048804	43743674	6.76	6.56	97.1	0.03	97.06	92.05	42.74	85.9
MG391-1	FRAS220270452-1r	42929430	41481448	6.44	6.22	96.63	0.03	97.14	92.25	42.44	83.81
MG391-2	FRAS220270453-1r	43048396	41876522	6.46	6.28	97.28	0.03	97.34	92.67	42.16	83.1
MG391-3	FRAS220270454-1r	44418488	43946242	6.66	6.59	98.94	0.03	96.98	91.88	42.3	85.04
MG395-1	FRAS220270455-1r	44499536	43600912	6.67	6.54	97.98	0.03	97.27	92.49	41.52	83.24
MG395-2	FRAS220270456-1r	44493478	43700176	6.67	6.56	98.22	0.03	97.26	92.45	41.11	83.33
MG395-3	FRAS220270457-1r	43683222	42793590	6.55	6.42	97.96	0.03	96.94	91.84	41.5	83.24

## Sheet: Table S3
Table S3. The information of 50 genes associated with bud size.
Gene ID	Chr	Start	End	BY1	TD	QF	GZJ	KWBMD	GLC	CP71-1	LEC	TF	pfam	GO	At	At_func
CSS0003866	Chr8	112362006	112362783	3.3792	4.7507	5.1372	5.7524	0.2222	2.0901	0	0.9345	NA	PF03789:ELK domain	GO:0003677	AT1G62360.1	Homeobox domain containing protein, expressed
CSS0009636	Chr13	78540347	78541831	8.44	7.1753	7.0524	8.4937	2.0197	4.0081	0.0954	1.5579	NA	PF04852:Protein of unknown function (DUF640)	NA	AT2G31160.1	DUF640 domain containing protein, putative, expressed
CSS0014431	Chr10	14302886	14316855	11.1204	12.7986	17.2022	12.8335	3.2253	5.5149	0.0092	0.5356	TALE	PF03789:ELK domain|PF03790:KNOX1 domain|PF03791:KNOX2 domain|PF05920:Homeobox KN domain	GO:0003677|GO:0005634|GO:0006355|GO:0043565	AT1G23380.1	Homeobox domain containing protein, expressed
CSS0014273	Chr5	152328718	152329291	4.0448	4.6692	5.8299	4.4428	1.3577	1.1656	0.8105	2.0153	NA	NA	NA
CSS0010691	Chr3	55107454	55114376	5.7501	5.2316	7.6423	8.3186	1.9581	2.9284	0.3486	0.0956	NA	PF13415:Galactose oxidase, central domain|PF13418:Galactose oxidase, central domain	GO:0005515	AT1G74150.1	kelch motif family protein, putative, expressed
CSS0026319	Chr8	8255163	8269713	7.9227	5.2634	8.8847	8.1353	1.8522	3.7801	0	0.3478	TALE	PF03789:ELK domain|PF03790:KNOX1 domain|PF03791:KNOX2 domain|PF05920:Homeobox KN domain	GO:0003677|GO:0005634|GO:0006355|GO:0043565	AT1G62360.1	Homeobox domain containing protein, expressed
CSS0046164	Chr8	112363649	112363891	2.9309	4.8583	4.5985	3.9119	0.7371	1.9151	0	0.8807	HB-other	PF05920:Homeobox KN domain	GO:0003677|GO:0006355|GO:0043565	AT1G62360.1	Homeobox domain containing protein, expressed
CSS0014316	Chr11	73113856	73115315	3.2482	3.6893	4.2685	6.4906	0.5687	1.287	0.6724	0.3926	NA	PF04852:Protein of unknown function (DUF640)	NA	AT1G07090.1	DUF640 domain containing protein, putative, expressed
CSS0033671	Chr14	67065113	67068397	10.3986	6.4481	10.066	11.8001	2.2069	0.2129	1.0914	2.6681	NA	NA	NA
CSS0033696	Chr4	25142313	25148175	44.4981	29.7407	56.9019	46.7467	15.3033	18.4407	0.0901	2.635	TALE	PF03789:ELK domain|PF03790:KNOX1 domain|PF03791:KNOX2 domain|PF05920:Homeobox KN domain	GO:0003677|GO:0005634|GO:0006355|GO:0043565	AT4G08150.1	Homeobox domain containing protein, expressed
CSS0016559	Chr9	100977005	100995806	12.3523	10.3478	17.2216	10.8448	3.0368	5.8196	0.0929	0.7865	TALE	PF03789:ELK domain|PF03790:KNOX1 domain|PF03791:KNOX2 domain|PF05920:Homeobox KN domain	GO:0003677|GO:0005634|GO:0006355|GO:0043565	AT4G08150.1	Homeobox domain containing protein, expressed
CSS0022959	Chr9	88942463	88945955	6.9448	4.869	7.9684	5.6385	1.8199	2.6179	0.0332	0	NA	NA	NA	AT4G38020.1	RNA methyltransferase, TrmH family protein, putative, expressed
CSS0046578	Chr14	32382880	32383893	6.4993	5.1739	4.9429	5.08	1.908	2.2544	1.7709	1.5189	NA	NA	NA
CSS0048887	Chr8	85834652	85838631	2.4229	4.2571	4.2453	2.7365	0	0.2028	0	0	NA	PF00067:Cytochrome P450	GO:0005506|GO:0016705|GO:0020037|GO:0055114	AT4G12300.1	cytochrome P450, putative, expressed
CSS0003294	Chr4	29725978	29726367	9.1277	10.108	9.7747	6.7599	2.7865	3.4847	0.8679	0.9514	NA	NA	NA
CSS0045915	Chr11	57097742	57100338	3.2077	2.4425	2.5542	4.2057	0.945	0.758	0.4836	1.235	C2H2	PF12171:Zinc-finger double-stranded RNA-binding	GO:0003676|GO:0046872	AT3G45260.1	ZOS1-04 - C2H2 zinc finger protein, expressed
CSS0044367	Chr8	156709761	156710051	277.226	164.652	264.566	251.358	61.4877	129.849	99.0254	93.9268	NA	PF14368:Probable lipid transfer	NA	AT5G48485.1	LTPL42 - Protease inhibitor/seed storage/LTP family protein precursor, expressed
CSS0041534	Contig1098	195986	203946	6.5085	4.3158	5.2658	6.0371	1.0776	3.7994	0.5229	0.653	NA	PF00230:Major intrinsic protein	GO:0005215|GO:0006810|GO:0016020	AT4G10380.1	aquaporin protein, putative, expressed
CSS0005246	Chr1	192650224	192651236	5.5874	4.8025	4.2563	6.669	1.3402	3.5478	0.7553	0.851	NA	PF07939:Protein of unknown function (DUF1685)	NA	AT4G33985.1	expressed protein
CSS0043101	Chr5	104318259	104319274	38.0191	53.9494	47.508	50.5998	17.124	28.6117	14.8543	2.6569	NA	NA	NA	AT4G28290.1	expressed protein
CSS0037640	Chr1	192059237	192059782	6.8826	7.9308	7.4005	9.7418	3.1484	5.1667	3.8684	1.7053	NA	NA	GO:0000166	AT4G30190.1	plasma membrane ATPase, putative, expressed
CSS0035725	Chr1	55482592	55483582	3.2826	2.367	3.102	3.4217	1.3753	1.0561	1.2712	0.3617	ERF	PF00847:AP2 domain	GO:0003677|GO:0003700|GO:0006355	AT4G17500.1	ethylene-responsive transcription factor, putative, expressed
CSS0024784	Chr7	130719509	130721843	4.5414	4.524	4.5148	5.8163	0.4637	3.8186	0.0599	0	NA	NA	NA	AT1G49590.1	formin-binding protein-related, putative, expressed
CSS0022498	Chr8	133747646	133748515	47.3004	48.5225	45.804	72.744	25.4676	36.0141	16.188	23.0411	NA	PF04398:Protein of unknown function, DUF538	NA	AT5G46230.1	DUF538 domain containing protein, putative, expressed
CSS0002402	Chr8	154417828	154419195	16.3984	16.7644	11.6753	21.2623	7.3652	6.1675	0.5758	1.6967	NA	PF04852:Protein of unknown function (DUF640)	NA	AT1G07090.1	DUF640 domain containing protein, putative, expressed
CSS0045331	Contig267	389	4900	94.5181	97.8753	116.07	95.7706	9.7215	20.3386	57.1776	23.4664	NA	PF03587:EMG1/NEP1 methyltransferase	GO:0008168	AT3G57000.1	ribosome biogenesis protein NEP1, putative, expressed
CSS0028478	Chr11	70221507	70225276	8.0237	8.7797	9.7751	13.3053	3.7358	8.0019	2.6073	3.3903	NA	PF00294:pfkB family carbohydrate kinase	GO:0005524|GO:0010264|GO:0016773|GO:0019140	AT5G58730.1	kinase, pfkB family, putative, expressed
CSS0013293	Chr12	20799009	20800413	22.2144	14.002	15.1793	27.7136	0	11.9263	0	0.0472	NA	NA	NA
CSS0033762	Chr7	151644031	151663377	40.4814	36.0892	33.1235	43.1886	0.6113	0.8703	2.2357	26.1857	NA	PF03140:Plant protein of unknown function	NA	AT3G50120.1	plant protein of unknown function domain containing protein, expressed
CSS0040952	Contig503	221047	221439	20.9689	25.1058	18.6627	32.0195	10.4887	15.3578	8.7881	5.9301	NA	NA	NA
CSS0046483	Chr9	70676001	70676597	0.3323	0	0.1833	0.0454	2.731	1.9414	4.9117	1.5191	NA	PF00107:Zinc-binding dehydrogenase	GO:0055114	AT1G77120.1	dehydrogenase, putative, expressed
CSS0012143	Chr1	220355450	220358063	2.0241	0.3108	0.3789	0	6.9998	1.7609	6.3862	3.8045	NA	PF00069:Protein kinase domain|PF08263:Leucine rich repeat N-terminal domain	GO:0004672|GO:0005524|GO:0006468	AT2G26730.1	inactive receptor kinase At2g26730 precursor, putative, expressed
CSS0026807	Contig1217	246471	252167	9.9783	15.1112	6.6124	9.0328	26.8039	15.1194	34.1112	20.7948	NA	PF00305:Lipoxygenase|PF01477:PLAT/LH2 domain	GO:0005515|GO:0016491|GO:0016702|GO:0046872|GO:0055114	AT1G55020.1	lipoxygenase, putative, expressed
CSS0035006	Chr4	40112854	40115287	2.2467	5.9792	2.4922	6.3169	16.8843	9.276	16.393	9.9536	NA	PF00514:Armadillo/beta-catenin-like repeat	GO:0005488|GO:0005515	AT5G37290.1	armadillo/beta-catenin-like repeat containing protein, expressed
CSS0023756	Contig33	7472	8565	1.0808	0.4021	0.791	0.0708	2.5643	1.7256	4.0568	4.2442	NA	NA	NA	AT2G15530.4	zinc finger, C3HC4 type domain containing protein, expressed
CSS0001514	Contig1243	112	4010	4.399	0.0504	1.1644	0.0049	8.1901	3.9617	7.4899	5.6219	NA	PF00069:Protein kinase domain|PF08263:Leucine rich repeat N-terminal domain|PF13855:Leucine rich repeat	GO:0004672|GO:0005515|GO:0005524|GO:0006468	AT1G35710.1	receptor-like protein kinase precursor, putative, expressed
CSS0044433	Chr10	32658137	32669837	3.0209	2.4004	1.7336	4.1866	25.0712	6.1779	24.1092	20.7259	NA	PF13483:Beta-lactamase superfamily domain	NA	AT1G29700.1	expressed protein
CSS0020410	Chr7	165448596	165451907	2.1662	2.7452	2.2975	2.2364	6.1205	3.9909	8.8489	8.1887	NA	PF00107:Zinc-binding dehydrogenase|PF08240:Alcohol dehydrogenase GroES-like domain	GO:0008270|GO:0016491|GO:0055114	AT5G51970.2	dehydrogenase, putative, expressed
CSS0035645	Contig563	49278	50005	0.1845	0.9457	0.8239	0.1861	3.5085	1.3427	3.4767	2.2163	NA	NA	NA	AT1G16040.1	glycosylphosphatidylinositol anchor biosynthesis protein 11, putative, expressed
CSS0021203	Chr3	128688513	128691917	3.0916	2.0211	2.5975	3.3664	7.4106	7.0082	8.0795	4.7686	NA	PF01490:Transmembrane amino acid transporter protein	NA	AT5G15240.1	transmembrane amino acid transporter protein, putative, expressed
CSS0005418	Chr5	106392454	106502171	10.131	13.2087	7.9504	11.7576	24.9814	21.8288	27.9192	35.1896	NA	PF00520:Ion transport protein	GO:0005216|GO:0005245|GO:0005509|GO:0006811|GO:0016020|GO:0055085	AT4G03560.1	two pore calcium channel protein 1, putative, expressed
CSS0029321	Contig1227	6641	6982	1.2233	0.67	0.5856	1.0408	3.5156	1.5957	4.0893	3.4463	NA	NA	NA
CSS0009139	Chr1	21301420	21302541	0.1056	1.699	0.2114	0.4268	3.6599	3.0536	4.9677	2.2889	NA	PF00069:Protein kinase domain	GO:0004672|GO:0005524|GO:0006468	AT3G09010.1	tyrosine protein kinase domain containing protein, putative, expressed
CSS0025298	Chr3	134469140	134469814	0.2657	0.2135	0.1575	0	13.9694	6.8544	7.275	8.4548	NA	NA	NA	AT5G47690.1	expressed protein
CSS0027082	Chr1	64863773	64870164	1.4672	2.0535	1.6491	0.3178	3.4872	4.4456	4.9645	5.3073	NA	NA	NA
CSS0009599	Chr14	61390260	61393906	1.0529	1.0691	0.3928	0.8323	8.2752	3.9797	9.1078	10.7789	NA	PF00999:Sodium/hydrogen exchanger family	GO:0006812|GO:0015299|GO:0016021|GO:0055085	AT5G41610.1	ATCHX, putative, expressed
CSS0021516	Chr4	186082167	186089097	6.1044	8.4612	3.5679	5.7208	13.2573	10.7313	17.073	13.3294	NA	PF02383:SacI homology domain	GO:0042578|GO:0052866	AT3G51830.1	SacI homology domain containing protein, expressed
CSS0018817	Chr11	117113145	117113680	14.0089	11.724	8.0241	4.4162	35.4332	24.6609	29.8388	22.9041	NA	NA	NA	AT1G51110.1	PAP fibrillin family domain containing protein, expressed
CSS0048295	Contig1117	184834	187087	1.3228	3.0983	1.8242	1.0367	12.3211	8.954	8.9095	9.5046	NA	PF01541:GIY-YIG catalytic domain	GO:0006281|GO:0017108|GO:0033557	AT2G30350.2	GIY-YIG catalytic domain containing protein, putative, expressed
CSS0024240	Chr11	25694124	25713742	10.6883	6.5933	6.6337	9.531	22.4039	17.5844	21.9539	17.7813	NA	PF00069:Protein kinase domain	GO:0004672|GO:0005524|GO:0006468	AT3G20860.1	protein kinase domain containing protein, expressed

## Sheet: Table S4
Table S4. The expression and functional information of candidate genes identified by GWAS.
Chr	Start	End	Gene ID	BY1	TD	QF	GZJ	KWBMD	GLC	CP71-1	LEC	Length PCC	Length PCCP	Width PCC	Width PCCP	Perimeter PCC	Perimeter PCCP	Area PCC	Area PCCP	pfam	At	At_func
Chr1	5915664	6115664	CSS0009254	0	0	0.002	0	0.0079	0	0	0	na	na	na	na	na	na	na	na	PF02780:Transketolase, C-terminal domain	AT5G50850.1	transketolase, putative, expressed	0
Chr1	5915664	6115664	CSS0006900	0	0	0	0	0	0	0	0.0038	na	na	na	na	na	na	na	na	na	na	na	0
Chr1	5915664	6115664	CSS0004368	0.4051	0.2581	0.4239	0.5811	0.5238	0.5309	0.5267	0.3948	na	na	na	na	na	na	na	na	PF03416:Peptidase family C54	AT2G44140.1	cysteine protease ATG4, putative, expressed	0
Chr1	5915664	6115664	CSS0013362	0	0.0627	0.1963	0.2245	0.2918	0.149	0	0	na	na	na	na	na	na	na	na	na	na	na	0
Chr1	5915664	6115664	CSS0010754	0	0	0	0	0.0181	0	0	0	na	na	na	na	na	na	na	na	na	na	na	0
Chr1	5915664	6115664	CSS0041720	0.0099	0	0	0	0	0	0	0	na	na	na	na	na	na	na	na	PF00560:Leucine Rich Repeat|PF08263:Leucine rich repeat N-terminal domain|PF13855:Leucine rich repeat	AT2G34930.1	leucine rich repeat protein, putative, expressed	0
Chr1	15374037	15574037	CSS0044625	0	0	0	0	0	0	0	0	na	na	na	na	na	na	na	na	PF00201:UDP-glucoronosyl and UDP-glucosyl transferase	AT5G65550.1	glucosyltransferase, putative, expressed	0
Chr1	15374037	15574037	CSS0032293	0	0.1791	0	0	0.0271	0	0	0.2354	na	na	na	na	na	na	na	na	na	AT1G64700.1	0	0
Chr1	29326237	29526237	CSS0018661	16.2987	19.3165	24.1466	19.4358	13.0853	24.9414	18.7512	20.1524	na	na	na	na	na	na	na	na	PF10357:Domain of Kin17 curved DNA-binding protein	AT1G55460.1	KIN, antigenic determinant of recA protein, putative, expressed	0
Chr1	29326237	29526237	CSS0018512	90.4602	94.2637	81.1001	91.4765	81.2763	105.321	82.5217	80.8732	na	na	na	na	na	na	na	na	PF02544:3-oxo-5-alpha-steroid 4-dehydrogenase	AT3G55360.1	3-oxo-5-alpha-steroid 4-dehydrogenase, putative, expressed	0
Chr1	29326237	29526237	CSS0020270	0	0	0.03	0.0915	0.1074	0	0.0583	0	na	na	na	na	na	na	na	na	PF01417:ENTH domain	AT3G46540.1	ENTH domain containing protein, expressed	0
Chr1	29326237	29526237	CSS0037407	39.7293	30.3711	38.3114	37.1547	34.1506	42.5366	34.1427	30.4043	na	na	na	na	na	na	na	na	PF00535:Glycosyl transferase family 2	AT2G39630.1	dolichyl-phosphate beta-glycosyltransferase, putative, expressed	0
Chr1	29326237	29526237	CSS0041204	17.6735	22.0215	14.2805	11.8048	14.17	15.5067	16.937	14.4145	na	na	na	na	na	na	na	na	na	AT3G55420.1	expressed protein	0
Chr1	29326237	29526237	CSS0023400	115.76	102.802	91.042	101.312	70.6161	87.1574	65.32	74.4457	na	na	na	na	na	na	na	na	PF00022:Actin	AT3G12110.1	actin, putative, expressed	0
Chr1	29326237	29526237	CSS0037058	0.205	1.0551	0.186	1.208	2.7661	0.886	0.4907	0.122	na	na	na	na	na	na	na	na	PF00332:Glycosyl hydrolases family 17|PF07983:X8 domain	AT3G55430.1	glucan endo-1,3-beta-glucosidase precursor, putative, expressed	0
Chr1	33724153	33924153	CSS0034687	0	0.0108	0	0.0085	0	0.0213	0.0133	0.0101	na	na	na	na	na	na	na	na	PF00201:UDP-glucoronosyl and UDP-glucosyl transferase	AT1G22380.1	cytokinin-O-glucosyltransferase 2, putative, expressed	0
Chr1	33724153	33924153	CSS0032256	3.1262	11.241	18.4567	86.2914	255.482	3.2551	31.1589	6.5178	na	na	na	na	na	na	na	na	PF00011:Hsp20/alpha crystallin family	AT1G53540.1	hsp20/alpha crystallin family protein, putative, expressed	0
Chr1	33724153	33924153	CSS0030646	58.3779	28.2722	16.156	82.9574	91.448	18.6041	29.3733	18.5392	na	na	na	na	na	na	na	na	PF00011:Hsp20/alpha crystallin family	AT1G53540.1	hsp20/alpha crystallin family protein, putative, expressed	0
Chr1	33724153	33924153	CSS0001680	0	0.088	0.0355	0	0.1484	0.0185	0.0458	0.1672	na	na	na	na	na	na	na	na	PF00201:UDP-glucoronosyl and UDP-glucosyl transferase	AT1G22360.1	cytokinin-O-glucosyltransferase 2, putative, expressed	0
Chr1	33724153	33924153	CSS0034429	7.6563	10.3227	7.8478	159.471	257.125	1.3053	8.1364	1.6069	na	na	na	na	na	na	na	na	PF00011:Hsp20/alpha crystallin family	AT1G53540.1	hsp20/alpha crystallin family protein, putative, expressed	0
Chr1	33724153	33924153	CSS0026433	21.664	32.4219	57.6783	245.468	113.269	56.0028	96.7163	63.8251	na	na	na	na	na	na	na	na	PF00011:Hsp20/alpha crystallin family	AT1G53540.1	hsp20/alpha crystallin family protein, putative, expressed	0
Chr1	36313295	37239649	CSS0005121	0.9217	0.4186	1.6069	0.2647	1.6351	1.1965	0.066	1.6904	na	na	na	na	na	na	na	na	na	na	na	0
Chr1	36313295	37239649	CSS0010483	0.0141	0.0345	0.0137	0.0378	0.0168	0.0031	0.0264	0.0378	na	na	na	na	na	na	na	na	PF05970:PIF1-like helicase	AT5G28780.1	retrotransposon protein, putative, unclassified, expressed	0
Chr1	36313295	37239649	CSS0032602	868.691	757.162	980.494	413.155	626.059	677.113	713.153	1372.7	na	na	na	na	na	na	na	na	PF03492:SAM dependent carboxyl methyltransferase	AT3G11480.1	SAM dependent carboxyl methyltransferase, putative, expressed	0
Chr1	40570139	40770139	CSS0010972	3.204	3.1046	1.9155	2.8964	1.7792	1.5995	1.7603	0.7952	na	na	-0.827923	0.0111509	na	na	-0.777233	0.0232254	PF00069:Protein kinase domain	AT3G55950.1	TKL_IRAK_CR4L.4 - The CR4L subfamily has homology with Crinkly4, expressed	0.0111509
Chr1	40570139	40770139	CSS0027339	14.8644	9.0235	10.7274	13.3817	17.2864	12.1838	12.9802	9.8264	na	na	na	na	na	na	na	na	PF03031:NLI interacting factor-like phosphatase	AT3G55960.1	NLI interacting factor-like phosphatase, putative, expressed	0
Chr1	40570139	40770139	CSS0014178	0	0	0	0	0	0	0	0	na	na	na	na	na	na	na	na	na	AT5G14240.1	phosducin-like protein 3, putative, expressed	0
Chr1	40570139	40770139	CSS0025558	8.3385	10.4859	9.9017	10.4578	10.4415	10.4718	10.0354	11.2906	na	na	na	na	na	na	na	na	PF00069:Protein kinase domain	AT2G40120.1	protein kinase family protein, putative, expressed	0
Chr1	40806516	41006516	CSS0019497	0.1847	0.2195	0.0517	0.4399	0.5687	0.2319	2.4609	0.1041	na	na	na	na	na	na	na	na	PF03171:2OG-Fe(II) oxygenase superfamily|PF14226:non-haem dioxygenase in morphine synthesis N-terminal	AT5G05600.1	flavonol synthase/flavanone 3-hydroxylase, putative, expressed	0
Chr1	40806516	41006516	CSS0039445	74.4857	75.5387	62.6031	65.8412	39.7917	64.748	45.4249	49.2509	na	na	na	na	na	na	na	na	PF00628:PHD-finger|PF12165:Alfin	AT5G05610.2	PHD finger protein, putative, expressed	0
Chr1	41190704	41521504	CSS0018798	0	0	0	0	0	0	0	0	na	na	na	na	na	na	na	na	na	na	na	0
Chr1	42239607	42439607	CSS0003100	2.8323	2.8763	2.1422	2.9587	1.9982	1.7548	1.5247	1.6706	na	na	na	na	na	na	na	na	PF00481:Protein phosphatase 2C	AT2G30020.1	protein phosphatase 2C, putative, expressed	0
Chr1	42239607	42439607	CSS0050217	0.1813	0.0683	0.1241	0.6171	0.0623	0.3291	0.2057	0.1678	na	na	na	na	na	na	na	na	na	na	na	0
Chr1	42905982	43105982	CSS0010676	10.5308	8.1401	9.8158	16.3671	14.9917	14.6183	8.7133	9.0471	na	na	na	na	na	na	na	na	PF01583:Adenylylsulphate kinase	AT2G14750.1	adenylyl-sulfate kinase, putative, expressed	0
Chr1	42905982	43105982	CSS0009729	0	0	0	0	0	0	0.1079	0.0275	na	na	na	na	na	na	na	na	na	AT3G49890.1	expressed protein	0
Chr1	46622535	46822535	CSS0025620	31.1435	30.8672	15.7419	32.7414	79.4186	32.1848	38.5713	26.8851	na	na	na	na	na	na	na	na	PF00565:Staphylococcal nuclease homologue	AT2G40410.2	staphylococcal nuclease homologue, putative, expressed	0
Chr1	46622535	46822535	CSS0041964	35.8317	30.8749	43.9512	19.4778	12.4087	14.11	24.3682	17.2205	na	na	na	na	na	na	na	na	PF00565:Staphylococcal nuclease homologue	AT2G40410.2	staphylococcal nuclease homologue, putative, expressed	0
Chr1	46622535	46822535	CSS0002935	42.2399	42.8983	46.1764	46.9445	49.0136	37.1444	30.4249	34.3357	na	na	na	na	na	na	na	na	na	AT5G05360.1	expressed protein	0
Chr1	47696592	47905402	CSS0020386	6.3103	5.6038	5.2551	4.1578	5.8133	4.4479	5.7907	3.8073	na	na	na	na	na	na	na	na	PF05701:Weak chloroplast movement under blue light	AT2G38370.1	expressed protein	0
Chr1	47696592	47905402	CSS0018329	0.9129	2.1349	0.2763	0.3823	0.2223	1.2976	0.6182	0.7713	na	na	na	na	na	na	na	na	PF00860:Permease family	AT3G10960.1	permease domain containing protein, putative, expressed	0
Chr1	49094559	49391283	CSS0036881	0	0	0	0	0	0	0	0	na	na	na	na	na	na	na	na	PF01176:Translation initiation factor 1A / IF-1	AT2G04520.1	eukaryotic translation initiation factor 1A, putative, expressed	0
Chr1	49094559	49391283	CSS0024387	7.1084	14.3248	3.4516	9.5458	16.0043	6.4111	2.4248	2.0132	na	na	na	na	na	na	na	na	PF03106:WRKY DNA -binding domain	AT3G56400.1	WRKY45, expressed	0
Chr1	49094559	49391283	CSS0038433	0.0013	0.001	0.0336	0.0185	0	0	0	0	na	na	na	na	na	na	na	na	PF10536:Plant mobile domain	AT2G04865.1	expressed protein	0
Chr1	49094559	49391283	CSS0036715	33.8581	33.1656	24.6054	38.7369	35.1494	30.3098	32.9861	23.11	na	na	na	na	na	na	na	na	PF00069:Protein kinase domain	AT2G40730.1	HEAT repeat family protein, putative, expressed	0
Chr1	49094559	49391283	CSS0008438	0.0367	0.0078	0	0	0	0	0	0	na	na	na	na	na	na	na	na	PF03106:WRKY DNA -binding domain	AT2G40740.1	WRKY74, expressed	0
Chr1	54376053	54576053	CSS0018714	161.922	182.948	176.255	145.259	149.845	124.987	108.169	133.339	na	na	na	na	na	na	na	na	PF00334:Nucleoside diphosphate kinase	AT4G09320.1	nucleoside diphosphate kinase, putative, expressed	0
Chr1	66480883	66680883	CSS0014172	0	0	0	0	0	0	0	0	na	na	na	na	na	na	na	na	PF04043:Plant invertase/pectin methylesterase inhibitor	AT5G62350.1	invertase/pectin methylesterase inhibitor family protein, putative, expressed	0
Chr1	67843689	68043689	CSS0011095	0.4134	1.8314	0.6251	2.1818	0.9735	0.7914	0.458	0.4598	na	na	na	na	na	na	na	na	na	na	na	0
Chr1	67843689	68043689	CSS0003602	0.1017	0.0263	0.4188	0.1975	0.3342	0.1194	0.6108	0.4726	na	na	0.71512	0.046154	na	na	na	na	na	na	na	0.046154
Chr1	71187482	71387482	CSS0026633	0	0	0	0	0	0	0	0	na	na	na	na	na	na	na	na	na	na	na	0
Chr1	77621397	77821397	CSS0038890	0	0	0	0	0.036	0	0	0	na	na	na	na	na	na	na	na	na	na	na	0
Chr1	77621397	77821397	CSS0048010	279.651	220.64	171.35	167.377	222.299	230.45	165.056	134.352	na	na	na	na	na	na	na	na	PF00732:GMC oxidoreductase|PF05199:GMC oxidoreductase	AT5G51950.1	HOTHEAD precursor, putative, expressed	0
Chr1	79622491	79822491	CSS0029826	0	0	0	0	0	0	0	0	na	na	na	na	na	na	na	na	PF00107:Zinc-binding dehydrogenase|PF08240:Alcohol dehydrogenase GroES-like domain	AT5G51970.2	dehydrogenase, putative, expressed	0
Chr1	110118310	110374193	CSS0025186	0	0	0	0	0	0	0	0	na	na	na	na	na	na	na	na	na	na	na	0
Chr1	110118310	110374193	CSS0030699	6.7105	5.6303	4.0119	9.7439	5.7159	9.1811	11.7427	1.8305	na	na	na	na	na	na	na	na	PF02519:Auxin responsive protein	AT2G46690.1	CPuORF40 - conserved peptide uORF-containing transcript, expressed	0
Chr1	114823934	115023934	CSS0041877	7.0923	8.9974	10.2548	7.4863	12.1102	10.3978	9.957	13.1354	na	na	0.764345	0.0272068	na	na	0.730934	0.0393999	PF01535:PPR repeat|PF12854:PPR repeat|PF13041:PPR repeat family|PF13812:Pentatricopeptide repeat domain|PF17177:Pentacotripeptide-repeat region of PROPR	AT3G18110.1	EMB1270, putative, expressed	0.0272068
Chr1	114823934	115023934	CSS0020013	567.587	618.479	888.569	635.456	593.923	682.419	502.172	452.126	na	na	na	na	na	na	na	na	PF01294:Ribosomal protein L13e	AT3G49010.3	ribosomal protein L13, putative, expressed	0
Chr1	116392437	116592437	CSS0012834	22.6934	16.7638	18.3152	19.469	17.484	21.2471	17.3941	18.4725	na	na	na	na	na	na	na	na	na	na	na	0
Chr1	116392437	116592437	CSS0046677	13.1378	9.7645	7.034	9.9095	3.8841	8.6305	13.8412	1.06	na	na	na	na	na	na	na	na	na	AT1G31930.3	G-protein alpha subunit, putative, expressed	0
Chr1	116392437	116592437	CSS0021486	0	0	0	0.0582	0	0	0	0.0874	na	na	na	na	na	na	na	na	PF01094:Receptor family ligand binding region	AT5G27100.1	glutamate receptor, putative, expressed	0
Chr1	116392437	116592437	CSS0023251	0	0	0	0	0	0	0	0.7984	na	na	na	na	na	na	na	na	na	AT2G29100.1	glutamate receptor, putative, expressed	0
Chr1	116392437	116592437	CSS0031431	0	0	0	0	0	0	0	0	na	na	na	na	na	na	na	na	na	na	na	0
Chr1	124074968	124274968	CSS0003027	0	0	0	0	0	0	0	0	na	na	na	na	na	na	na	na	PF01715:IPP transferase	AT3G63110.1	IPP transferase, putative, expressed	0
Chr1	152395352	152595352	CSS0042568	14.6452	13.1982	13.7913	10.3794	11.9725	14.1983	11.1095	9.7005	na	na	na	na	na	na	na	na	na	AT5G09995.2	expressed protein	0
Chr1	152395352	152595352	CSS0018429	16.6011	15.3502	15.8786	11.955	17.2303	15.0297	13.5947	11.5766	na	na	na	na	na	na	na	na	na	na	na	0
Chr1	152395352	152595352	CSS0020350	0	0	0	0	0	0	0	0	na	na	na	na	na	na	na	na	na	na	na	0
Chr1	152395352	152595352	CSS0019106	0	0	0	0	0	0	0	0	na	na	na	na	na	na	na	na	PF04759:Protein of unknown function, DUF617	AT2G21990.1	DUF617 domain containing protein, expressed	0
Chr1	152395352	152595352	CSS0002284	8.7289	9.1441	6.1992	7.2047	7.7244	9.1258	7.0462	8.3459	na	na	na	na	na	na	na	na	PF00622:SPRY domain|PF10408:Ubiquitin elongating factor core	AT2G22010.1	zinc finger, C3HC4 type domain containing protein, expressed	0
Chr1	152395352	152595352	CSS0019294	12.4281	10.5432	10.6963	10.0896	10.584	11.6506	11.0958	7.9039	na	na	na	na	na	na	na	na	na	AT5G64880.1	0	0
Chr1	152395352	152595352	CSS0037034	0	0	0	0	0	0	0	0	na	na	na	na	na	na	na	na	na	na	na	0
Chr1	163533661	163733661	CSS0023951	0	3.5731	0.0703	0.0606	0.0464	0	0	0.0252	na	na	na	na	na	na	na	na	PF00933:Glycosyl hydrolase family 3 N terminal domain	AT3G47010.1	periplasmic beta-glucosidase precursor, putative, expressed	0
Chr1	163533661	163733661	CSS0019830	0.0279	1.9512	0.3873	0.0363	0.0954	0	0.0319	0.069	na	na	na	na	na	na	na	na	na	AT4G29040.1	26S protease regulatory subunit 4, putative, expressed	0
Chr1	166841088	167041088	CSS0027494	31.1546	24.804	14.5506	20.62	23.264	17.6557	18.7524	20.4569	na	na	na	na	na	na	na	na	PF13855:Leucine rich repeat	AT4G35470.1	leucine rich repeat containing protein, expressed	0
Chr1	166841088	167041088	CSS0007198	65.1736	52.9092	57.7286	49.1246	55.8614	53.1275	51.2278	43.3214	na	na	na	na	na	na	na	na	PF01912:eIF-6 family	AT3G55620.1	eukaryotic translation initiation factor 6, putative, expressed	0
Chr1	178598032	178798032	CSS0000944	18.5371	17.0618	9.8745	9.8194	16.9182	13.3828	9.0874	11.2616	na	na	na	na	na	na	na	na	na	AT3G03380.1	0	0
Chr1	178598032	178798032	CSS0034868	16.7938	18.0092	8.9043	9.6627	10.4307	12.9176	8.615	10.1556	na	na	na	na	na	na	na	na	PF12812:PDZ-like domain	AT3G03380.1	0	0
Chr1	178598032	178798032	CSS0044026	3.5892	3.1778	2.3959	2.3355	1.4719	1.6318	0.2689	0.6025	-0.712588	0.0472957	-0.945158	0.000395583	-0.745175	0.0338648	-0.86051	0.00609528	na	AT3G03380.1	0	0.000395583
Chr1	178598032	178798032	CSS0044512	13.1083	13.9882	8.4839	9.0155	8.7318	11.5296	4.826	4.2955	na	na	-0.74971	0.0322087	na	na	na	na	PF13365:Trypsin-like peptidase domain	AT3G03380.1	0	0.0322087
Chr1	178598032	178798032	CSS0048884	0.0381	0.1867	0.2187	0.0058	0.1353	0.0333	0	0.0906	na	na	na	na	na	na	na	na	PF00230:Major intrinsic protein	AT5G37810.1	aquaporin protein, putative, expressed	0
Chr1	178598032	178798032	CSS0016713	55.2156	60.687	45.7314	38.3067	40.4079	48.1141	42.859	48.6287	na	na	na	na	na	na	na	na	PF12812:PDZ-like domain|PF13365:Trypsin-like peptidase domain	AT3G03380.1	0	0
Chr1	190824013	191024013	CSS0042329	0	0	0	0	0	0	0	0	na	na	na	na	na	na	na	na	PF10536:Plant mobile domain	AT1G17930.1	expressed protein	0
Chr1	190824013	191024013	CSS0038495	17.8879	5.9158	12.6418	18.1675	12.2522	14.5157	15.8856	14.176	na	na	na	na	na	na	na	na	PF07714:Protein tyrosine kinase|PF12819:Carbohydrate-binding protein of the ER	AT5G24010.1	TKL_IRAK_CrRLK1L-1.14 - The CrRLK1L-1 subfamily has homology to the CrRLK1L homolog, expressed	0
Chr1	190824013	191024013	CSS0026698	0	0	0	0	0	0	0	0	na	na	na	na	na	na	na	na	na	AT4G37290.1	0	0
Chr1	190824013	191024013	CSS0025495	0	0	0	0	0	0	0	0	na	na	na	na	na	na	na	na	na	AT3G54000.3	expressed protein	0
Chr1	190824013	191024013	CSS0037455	0.0089	0.1425	0.0116	0.0166	0.1304	0	0.0003	0.0317	na	na	na	na	na	na	na	na	PF04928:Poly(A) polymerase central domain|PF07714:Protein tyrosine kinase	AT2G23200.1	TKL_IRAK_CrRLK1L-1.14 - The CrRLK1L-1 subfamily has homology to the CrRLK1L homolog, expressed	0
Chr1	190824013	191024013	CSS0047132	18.5038	17.2099	15.7331	10.6146	11.7652	14.4691	13.7137	9.4936	na	na	na	na	na	na	na	na	PF07714:Protein tyrosine kinase|PF12819:Carbohydrate-binding protein of the ER	AT5G24010.1	TKL_IRAK_CrRLK1L-1.14 - The CrRLK1L-1 subfamily has homology to the CrRLK1L homolog, expressed	0
Chr1	190824013	191024013	CSS0024021	46.8494	48.7917	42.5102	42.5278	49.6207	49.3795	39.2674	46.4895	na	na	na	na	na	na	na	na	PF05712:MRG|PF11717:RNA binding activity-knot of a chromodomain	AT4G37280.1	transposon protein, putative, Mutator sub-class, expressed	0
Chr1	190824013	191024013	CSS0024485	26.638	29.7055	21.2681	20.3413	24.0815	28.2214	22.5074	26.2472	na	na	na	na	na	na	na	na	PF00122:E1-E2 ATPase|PF00702:haloacid dehalogenase-like hydrolase	AT4G37270.1	cadmium/zinc-transporting ATPase, putative, expressed	0
Chr1	191981303	192181303	CSS0021830	19.4475	24.3227	15.8639	18.3885	10.2401	14.7757	12.9855	10.5086	na	na	-0.877025	0.00423104	na	na	-0.82307	0.0120743	na	AT1G45688.1	expressed protein	0.00423104
Chr1	191981303	192181303	CSS0024866	0.337	1.0244	1.0073	1.2369	0.2291	0.2589	0.9779	0	na	na	na	na	na	na	na	na	PF00069:Protein kinase domain	AT5G67080.1	STE_MEKK_ste11_MAP3K.8 - STE kinases include homologs to sterile 7, sterile 11 and sterile 20 from yeast, expressed	0
Chr1	191981303	192181303	CSS0037640	6.8826	7.9308	7.4005	9.7418	3.1484	5.1667	3.8684	1.7053	-0.886633	0.00333979	-0.88114	0.00383267	-0.894466	0.00271074	-0.898363	0.00242878	na	AT4G30190.1	plasma membrane ATPase, putative, expressed	0.00242878
Chr1	191981303	192181303	CSS0043615	97.2791	77.1949	84.9961	84.3258	72.4708	74.037	42.3384	54.8698	-0.722439	0.0429476	-0.854518	0.00688237	-0.746799	0.033266	-0.781022	0.0221282	PF05498:Rapid ALkalinization Factor (RALF)	AT5G67070.1	RALFL17 - Rapid ALkalinization Factor RALF family protein precursor, expressed	0.00688237
Chr1	194247183	194447183	CSS0019259	0	0	0	0	0	0	0	0.0674	na	na	na	na	na	na	na	na	na	na	na	0
Chr1	194247183	194447183	CSS0013653	25.1514	26.5842	13.1976	20.4388	21.7115	25.722	25.3865	17.174	na	na	na	na	na	na	na	na	PF03195:Protein of unknown function DUF260	AT5G66870.1	DUF260 domain containing protein, putative, expressed	0
Chr1	194247183	194447183	CSS0005954	0.375	0.8198	0.538	0.6882	0.577	0.5406	0.4569	0.5975	na	na	na	na	na	na	na	na	PF07714:Protein tyrosine kinase|PF13947:Wall-associated receptor kinase galacturonan-binding	AT2G46850.1	ATP binding protein, putative, expressed	0
Chr1	194247183	194447183	CSS0009817	26.9129	26.31	33.2066	21.3025	29.9995	30.549	28.3451	36.6102	na	na	na	na	na	na	na	na	PF02201:SWIB/MDM2 domain	AT3G19080.1	upstream activation factor subunit spp27, putative, expressed	0
Chr1	194247183	194447183	CSS0044539	0.8749	1.0863	1.4781	0.5915	0.508	0.613	0.7097	0.9331	na	na	na	na	na	na	na	na	PF00249:Myb-like DNA-binding domain	AT4G37180.1	MYB family transcription factor, putative, expressed	0
Chr1	194247183	194447183	CSS0015606	18.0636	6.6369	5.3442	7.0101	4.6001	5.2828	5.1067	3.9062	na	na	na	na	na	na	na	na	PF00931:NB-ARC domain|PF05659:Arabidopsis broad-spectrum mildew resistance protein RPW8	AT5G66900.1	disease resistance protein, putative, expressed	0
Chr1	194247183	194447183	CSS0020459	5.6608	5.5204	2.9414	3.4996	7.3155	3.1157	8.3867	6.9096	0.716505	0.0455366	na	na	0.711236	0.0479125	na	na	PF00069:Protein kinase domain	AT5G66880.1	CAMK_CAMK_like.20 - CAMK includes calcium/calmodulin depedent protein kinases, expressed	0.0455366
Chr1	198629404	198829404	CSS0032612	0.0671	0.2229	0	0.0183	0	5.2153	0.0493	0.0037	na	na	na	na	na	na	na	na	na	AT5G13570.2	hydrolase, NUDIX family, domain containing protein, expressed	0
Chr1	198629404	198829404	CSS0029544	11.0276	9.6882	10.6072	10.8614	11.1749	9.5812	11.9496	9.6592	na	na	na	na	na	na	na	na	na	AT5G49610.1	OsFBX53 - F-box domain containing protein, expressed	0
Chr1	198629404	198829404	CSS0014655	19.0213	24.0095	21.6498	29.286	50.0651	23.5293	29.1221	27.9156	na	na	na	na	na	na	na	na	na	AT3G50685.1	expressed protein	0
Chr1	198629404	198829404	CSS0001088	18.5159	56.2091	30.4521	56.245	36.5662	56.8045	90.3309	26.6327	na	na	na	na	na	na	na	na	PF13964:Kelch motif	AT2G21950.1	OsFBK19 - F-box domain and kelch repeat containing protein, expressed	0
Chr1	201076236	201276236	CSS0024931	579.002	703.065	695.47	846.431	830.368	1238.32	813.39	426.952	na	na	na	na	na	na	na	na	PF00101:Ribulose bisphosphate carboxylase, small chain|PF12338:Ribulose-1,5-bisphosphate carboxylase small subunit	AT5G38410.1	ribulose bisphosphate carboxylase small chain, chloroplast precursor, putative, expressed	0
Chr1	201076236	201276236	CSS0006838	5.8805	0	0.0546	0	0.0703	0	0	0	na	na	na	na	na	na	na	na	na	na	na	0
Chr1	201076236	201276236	CSS0015221	2.6901	3.1041	3.6056	24.9193	1.8715	1.7507	11.3512	2.7011	na	na	na	na	na	na	na	na	PF03195:Protein of unknown function DUF260	AT3G02550.1	DUF260 domain containing protein, putative, expressed	0
Chr1	201076236	201276236	CSS0043682	54.8125	52.9409	54.6732	37.5515	33.3196	56.523	39.7347	37.9963	na	na	na	na	na	na	na	na	PF00013:KH domain	AT5G15270.2	KH domain-containing protein, putative, expressed	0
Chr1	201076236	201276236	CSS0030456	2.2504	1.7753	0.9703	3.3414	3.3738	2.3018	2.1056	1.3864	na	na	na	na	na	na	na	na	PF08392:FAE1/Type III polyketide synthase-like protein|PF08541:3-Oxoacyl-[acyl-carrier-protein (ACP)] synthase III C terminal	AT1G68530.1	3-ketoacyl-CoA synthase, putative, expressed	0
Chr1	201076236	201276236	CSS0009881	0.0504	0.0383	0	0	0.0829	0.0273	0	0	na	na	na	na	na	na	na	na	PF00067:Cytochrome P450	AT5G38450.1	cytochrome P450 72A1, putative, expressed	0
Chr1	202335710	202535710	CSS0041834	0	0.0472	0	0	0	0	0	0	na	na	na	na	na	na	na	na	PF07727:Reverse transcriptase (RNA-dependent DNA polymerase)	AT4G23160.1	TKL_IRAK_DUF26-lc.24 - DUF26 kinases have homology to DUF26 containing loci, expressed	0
Chr1	202335710	202535710	CSS0043394	3.8471	4.8819	0.5057	1.5725	17.074	2.1328	2.34	2.2224	na	na	na	na	na	na	na	na	PF01169:Uncharacterized protein family UPF0016	AT1G68650.1	uncharacterized protein family UPF0016 domain containing protein, expressed	0
Chr1	202335710	202535710	CSS0046712	0.0024	0.0039	0.083	0.0116	0.0149	0.0096	0.0023	0	na	na	na	na	na	na	na	na	PF00083:Sugar (and other) transporter	AT1G11260.1	transporter family protein, putative, expressed	0
Chr1	202335710	202535710	CSS0015637	15.7931	15.7531	27.9393	25.0423	28.1767	28.5395	26.6342	28.6833	na	na	0.711613	0.04774	na	na	na	na	PF10497:Zinc-finger domain of monoamine-oxidase A repressor R1	AT5G38690.1	expressed protein	0.04774
Chr1	202335710	202535710	CSS0036143	21.8813	21.6441	36.2496	36.6973	44.666	40.6664	44.301	52.9852	na	na	0.868892	0.00509469	na	na	0.77522	0.0238215	PF15612:WSTF, HB1, Itc1p, MBD9 motif 1	AT5G38690.1	expressed protein	0.00509469
Chr1	202335710	202535710	CSS0011812	34.3565	26.7476	29.4546	22.4536	17.0028	25.6568	22.0564	30.5487	na	na	na	na	na	na	na	na	na	AT5G16030.1	0	0
Chr1	202335710	202535710	CSS0034080	14.2328	14.7102	10.0252	11.357	12.0901	10.719	12.7689	10.431	na	na	na	na	na	na	na	na	na	na	na	0
Chr1	202335710	202535710	CSS0016710	13.8802	16.734	9.727	11.2021	12.5811	10.999	10.5158	9.5624	na	na	na	na	na	na	na	na	na	na	na	0
Chr1	202335710	202535710	CSS0044486	11.4401	17.6984	15.1356	14.9317	3.7407	28.7013	39.5414	18.2241	na	na	na	na	na	na	na	na	PF06351:Allene oxide cyclase	AT1G13280.1	allene oxide cyclase 4, chloroplast precursor, putative, expressed	0
Chr1	202335710	202535710	CSS0006857	90.9407	94.959	91.3221	129.709	80.629	120.342	129.028	67.0823	na	na	na	na	na	na	na	na	PF06351:Allene oxide cyclase	AT1G13280.1	allene oxide cyclase 4, chloroplast precursor, putative, expressed	0
Chr1	202335710	202535710	CSS0020631	0.2984	0.255	0.0732	2.1922	0.157	2.4814	0	4.0105	na	na	na	na	na	na	na	na	PF05512:AWPM-19-like family	AT1G04560.1	AWPM-19-like membrane family protein, putative, expressed	0
Chr1	203760805	203960805	CSS0002548	1.7407	0.7568	1.0232	1.0306	1.0392	0.5738	0.7218	0.3821	na	na	na	na	na	na	na	na	PF01619:Proline dehydrogenase	AT5G38710.1	proline oxidase, mitochondrial precursor, putative, expressed	0
Chr1	203760805	203960805	CSS0008299	6.6524	7.6305	7.9499	8.0302	8.4276	6.134	4.6569	9.0975	na	na	na	na	na	na	na	na	PF00566:Rab-GTPase-TBC domain	AT3G02460.1	TBC domain containing protein, expressed	0
Chr1	203760805	203960805	CSS0025095	649.453	425.973	102.97	236.653	186.067	118.218	247.44	113.538	na	na	na	na	na	na	na	na	PF08132:S-adenosyl-l-methionine decarboxylase leader peptide	AT5G15948.1	S-adenosyl-l-methionine decarboxylase leader peptide, putative, expressed	0
Chr1	203760805	203960805	CSS0034452	724.995	553.98	125.494	298.976	261.716	149.143	309.604	142.094	na	na	na	na	na	na	na	na	PF01536:Adenosylmethionine decarboxylase	AT3G02470.4	S-adenosyl-l-methionine decarboxylase leader peptide, putative, expressed	0
Chr1	203760805	203960805	CSS0000287	2.9551	3.4199	3.7479	2.3644	3.3658	3.0913	4.1861	4.6118	na	na	na	na	na	na	na	na	PF01535:PPR repeat|PF12854:PPR repeat|PF13041:PPR repeat family|PF13812:Pentatricopeptide repeat domain	AT5G38730.1	OsSigP1 - Putative Type I Signal Peptidase homologue; employs a putative Ser/His catalytic dyad, expressed	0
Chr1	203760805	203960805	CSS0045706	0.1585	0.2858	0.1524	0.0912	0.2056	0.1606	0.4071	0.2156	na	na	na	na	na	na	na	na	na	AT5G38760.1	0	0
Chr1	203760805	203960805	CSS0020831	8.8756	9.6979	9.2136	9.5138	5.0339	9.985	6.3862	9.8039	na	na	na	na	na	na	na	na	PF01535:PPR repeat	AT3G02490.1	PPR repeat containing protein, expressed	0
Chr1	203760805	203960805	CSS0044938	18.0526	19.8008	25.3312	4.0479	9.6933	5.8051	17.0854	15.3367	na	na	na	na	na	na	na	na	PF00069:Protein kinase domain|PF08263:Leucine rich repeat N-terminal domain	AT5G16000.1	BRASSINOSTEROID INSENSITIVE 1-associated receptor kinase 1 precursor, putative, expressed	0
Chr1	203760805	203960805	CSS0040391	0	4.2102	0	0	0	0	0	0	na	na	na	na	na	na	na	na	na	AT5G38760.1	0	0
Chr1	209082670	209282670	CSS0022883	81.5331	69.985	97.7677	113.233	113.347	113.324	72.9942	62.7873	na	na	na	na	na	na	na	na	PF01053:Cys/Met metabolism PLP-dependent enzyme	AT3G01120.1	cystathionine gamma-synthase, putative, expressed	0
Chr1	209082670	209282670	CSS0032020	1.1097	0.7906	0.3351	0.3278	0.3081	0.3162	0.2785	0.6662	na	na	na	na	na	na	na	na	PF03105:SPX domain|PF03124:EXS family	AT3G29060.1	phosphate transporter 1, putative, expressed	0
Chr1	209082670	209282670	CSS0028300	17.6511	35.0738	21.5698	23.0477	15.3643	16.4136	21.1161	11.6277	na	na	na	na	na	na	na	na	na	AT5G39570.1	pro-resilin precursor, putative, expressed	0
Chr1	209082670	209282670	CSS0009271	5.1648	4.5845	8.8331	9.579	9.577	7.4333	11.0413	6.4892	na	na	na	na	na	na	na	na	PF05008:Vesicle transport v-SNARE protein N-terminus|PF12352:Snare region anchored in the vesicle membrane C-terminus	AT5G39510.1	vesicle transport v-SNARE protein, putative, expressed	0
Chr1	209082670	209282670	CSS0033437	1.7272	0.5381	0.0447	0.2091	0.3653	0.4538	0.4103	1.1409	na	na	na	na	na	na	na	na	PF00847:AP2 domain	AT5G19790.1	AP2 domain containing protein, expressed	0
Chr1	209082670	209282670	CSS0005933	0	0	0	0	0	0	0	0	na	na	na	na	na	na	na	na	na	na	na	0
Chr1	209082670	209282670	CSS0042401	36.9109	38.8638	41.9974	46.8144	45.1258	44.7294	43.0903	43.4361	na	na	na	na	na	na	na	na	PF00013:KH domain	AT5G15270.2	KH domain-containing protein, putative, expressed	0
Chr1	209082670	209282670	CSS0023463	24.1551	20.7014	20.1606	14.8341	15.8526	22.1558	17.0926	16.4824	na	na	na	na	na	na	na	na	PF00076:RNA recognition motif. (a.k.a. RRM, RBD, or RNP domain)|PF13893:RNA recognition motif. (a.k.a. RRM, RBD, or RNP domain)	AT3G01150.1	polypyrimidine tract-binding protein, putative, expressed	0
Chr1	209082670	209282670	CSS0019671	8.5353	6.1315	3.918	13.2988	14.3216	8.0405	9.215	8.7289	na	na	na	na	na	na	na	na	PF09366:Protein of unknown function (DUF1997)	AT5G39530.1	expressed protein	0
Chr1	209082670	209282670	CSS0006095	7.4139	4.1005	1.8425	4.7333	0.5867	7.5023	0.0982	2.3045	na	na	na	na	na	na	na	na	PF05915:Eukaryotic protein of unknown function (DUF872)	AT3G29170.1	expressed protein	0
Chr1	209082670	209282670	CSS0000679	35.2478	25.4123	29.4004	77.9823	75.8828	34.2747	15.2152	26.8961	na	na	na	na	na	na	na	na	PF01357:Pollen allergen|PF03330:Lytic transglycolase	AT1G69530.2	expansin precursor, putative, expressed	0
Chr1	209082670	209282670	CSS0047461	1.1821	0.4727	0.268	0.3761	0.623	0.723	1.9462	0.8447	na	na	na	na	na	na	na	na	na	AT3G29034.1	0	0
Chr2	3365232	3565232	CSS0038212	22.5397	19.1709	23.2749	29.0633	28.3175	17.5617	19.3361	14.5479	na	na	na	na	na	na	na	na	PF13837:Myb/SANT-like DNA-binding domain	AT1G13450.3	MYB family transcription factor, putative, expressed	0
Chr2	3365232	3565232	CSS0014500	3.6733	4.222	2.4354	5.9929	3.3397	0.4887	2.084	2.2048	na	na	na	na	na	na	na	na	na	na	na	0
Chr2	3365232	3565232	CSS0038373	17.1555	14.2239	8.2031	21.0987	22.4262	8.2553	6.592	6.5331	na	na	na	na	na	na	na	na	na	AT3G25990.1	MYB family transcription factor, putative, expressed	0
Chr2	3365232	3565232	CSS0046919	3.3603	2.0218	0.4232	20.4607	3.2088	12.7029	0.6157	3.2534	na	na	na	na	na	na	na	na	PF14368:Probable lipid transfer	AT3G18280.1	LTPL152 - Protease inhibitor/seed storage/LTP family protein precursor, expressed	0
Chr2	3365232	3565232	CSS0044568	62.7289	79.0622	97.9708	85.5146	71.6126	98.6376	29.4603	45.0465	na	na	na	na	na	na	na	na	PF01145:SPFH domain / Band 7 family	AT5G40770.1	mitochondrial prohibitin complex protein 1, putative, expressed	0
Chr2	3365232	3565232	CSS0037542	1.2496	0.5272	0.1486	1.0649	1.5106	1.3383	0.2155	0.918	na	na	na	na	na	na	na	na	PF13637:Ankyrin repeats (many copies)	AT3G01750.1	expressed protein	0
Chr2	3365232	3565232	CSS0006967	1.7244	1.1994	1.0498	2.2508	13.1768	5.244	1.8176	0.9056	na	na	na	na	na	na	na	na	PF02223:Thymidylate kinase	AT5G59440.2	thymidylate kinase, putative, expressed	0
Chr2	3365232	3565232	CSS0000820	4.3822	5.0715	3.2124	4.1023	4.6456	4.016	3.5181	3.4185	na	na	na	na	na	na	na	na	PF10609:NUBPL iron-transfer P-loop NTPase|PF12937:F-box-like	AT5G50960.1	nucleotide-binding protein 1, putative, expressed	0
Chr2	3365232	3565232	CSS0032529	1.5417	1.8723	1.4858	2.1237	1.667	1.3969	2.0232	1.689	na	na	na	na	na	na	na	na	PF01490:Transmembrane amino acid transporter protein	AT5G40780.1	amino acid transporter, putative, expressed	0
Chr2	3365232	3565232	CSS0033954	2.6517	3.8197	4.0623	3.0828	1.4005	2.0212	2.0118	2.7431	na	na	na	na	na	na	na	na	PF00439:Bromodomain|PF17035:Bromodomain extra-terminal - transcription regulation	AT3G27260.2	bromodomain domain containing protein, expressed	0
Chr2	3757524	3957524	CSS0009984	20.6273	19.692	19.4502	23.6434	26.067	19.6986	9.3272	6.8223	na	na	na	na	na	na	na	na	PF02114:Phosducin	AT5G14240.1	phosducin-like protein 3, putative, expressed	0
Chr2	3757524	3957524	CSS0030890	3.3418	3.3664	3.8452	4.4455	8.3607	6.8615	3.4354	0.3329	na	na	na	na	na	na	na	na	PF02223:Thymidylate kinase	AT5G59440.1	thymidylate kinase, putative, expressed	0
Chr2	3757524	3957524	CSS0041044	0.5844	0.6024	0.7653	1.1799	0.5355	0.6816	0.1166	0.4529	na	na	na	na	na	na	na	na	PF10270:Membrane magnesium transporter	AT5G03345.1	expressed protein	0
Chr2	3757524	3957524	CSS0037276	60.0593	65.1787	91.4643	60.1333	64.4028	70.5748	30.1916	46.7402	na	na	na	na	na	na	na	na	PF01145:SPFH domain / Band 7 family	AT5G40770.1	mitochondrial prohibitin complex protein 1, putative, expressed	0
Chr2	3757524	3957524	CSS0034285	4.9379	8.3664	3.5788	3.8926	6.8835	9.9224	7.7556	4.6368	na	na	na	na	na	na	na	na	PF02167:Cytochrome C1 family	AT5G40810.1	cytochrome c1-1, heme protein, mitochondrial precursor, putative, expressed	0
Chr2	3757524	3957524	CSS0023172	3.896	2.5999	0.9892	4.671	2.36	5.5457	1.3577	2.5784	na	na	na	na	na	na	na	na	PF13857:Ankyrin repeats (many copies)	AT3G01750.1	expressed protein	0
Chr2	3757524	3957524	CSS0037791	22.179	20.1393	21.4523	22.0272	22.3717	19.0611	20.6019	14.0575	na	na	na	na	na	na	na	na	PF13837:Myb/SANT-like DNA-binding domain	AT1G13450.2	MYB family transcription factor, putative, expressed	0
Chr2	3757524	3957524	CSS0008730	4.0918	4.8259	4.2724	3.5738	3.5192	6.3106	3.2848	3.9501	na	na	na	na	na	na	na	na	PF00439:Bromodomain|PF17035:Bromodomain extra-terminal - transcription regulation	AT3G27260.2	bromodomain domain containing protein, expressed	0
Chr2	6667459	6867459	CSS0027192	0	0	0	0	0	0	0	0	na	na	na	na	na	na	na	na	na	na	na	0
Chr2	6667459	6867459	CSS0037801	0.0912	0.1054	0.2224	0	0.3471	0.1316	0.075	0.034	na	na	na	na	na	na	na	na	na	AT3G01516.1	expressed protein	0
Chr2	6667459	6867459	CSS0027057	0	0	0	0	0	0	0	0	na	na	na	na	na	na	na	na	na	na	na	0
Chr2	12054724	12267052	CSS0013184	0	0	0	0	0	0	0	0	na	na	na	na	na	na	na	na	PF04535:Domain of unknown function (DUF588)	AT5G15290.1	membrane associated DUF588 domain containing protein, putative, expressed	0
Chr2	12054724	12267052	CSS0009126	0.1439	0	0	0.2228	0.0596	0.0333	0.1748	0	na	na	na	na	na	na	na	na	PF02365:No apical meristem (NAM) protein	AT5G61430.1	no apical meristem protein, putative, expressed	0
Chr2	12054724	12267052	CSS0001915	19.9613	25.3005	15.4553	18.3007	19.5297	24.0122	8.343	8.8725	na	na	na	na	na	na	na	na	PF00249:Myb-like DNA-binding domain	AT5G15310.1	MYB family transcription factor, putative, expressed	0
Chr2	12054724	12267052	CSS0042798	0	0	0	0	1.731	0	14.1332	15.2509	na	na	0.736062	0.0373481	na	na	na	na	na	AT1G58280.4	phosphoglycerate mutase, putative, expressed	0.0373481
Chr2	12054724	12267052	CSS0009474	0.311	0.8344	0.7601	0.3639	0.5847	0.2522	0.7315	1.0439	na	na	na	na	na	na	na	na	PF03124:EXS family	AT3G29060.1	phosphate transporter 1, putative, expressed	0
Chr2	12054724	12267052	CSS0010470	16.0373	17.5054	21.9126	26.51	26.219	15.2154	21.4979	13.7073	na	na	na	na	na	na	na	na	PF01105:emp24/gp25L/p24 family/GOLD	AT1G26690.1	emp24/gp25L/p24 family protein, putative, expressed	0
Chr2	12054724	12267052	CSS0011366	0	0	0.0678	0.5843	0.12	0.0853	0.4121	0	na	na	na	na	na	na	na	na	na	AT5G61430.1	no apical meristem protein, putative, expressed	0
Chr2	12054724	12267052	CSS0005168	15.4914	9.7318	12.1094	12.2453	18.447	12.1386	16.5254	16.9227	na	na	na	na	na	na	na	na	PF03105:SPX domain	AT5G15330.1	expressed protein	0
Chr2	12054724	12267052	CSS0033630	62.8598	64.3407	55.4721	44.9151	52.0428	66.4168	49.8784	55.1229	na	na	na	na	na	na	na	na	PF00076:RNA recognition motif. (a.k.a. RRM, RBD, or RNP domain)|PF13893:RNA recognition motif. (a.k.a. RRM, RBD, or RNP domain)	AT3G01150.1	polypyrimidine tract-binding protein, putative, expressed	0
Chr2	14770934	14970934	CSS0012139	7.554	1.5134	8.4256	14.5317	12.9646	11.1347	6.3484	6.2607	na	na	na	na	na	na	na	na	PF12095:Protein CHLORORESPIRATORY REDUCTION 7	AT5G39210.1	0	0
Chr2	14770934	14970934	CSS0023913	0	0	0	0	0.0771	0	0.0009	0	na	na	na	na	na	na	na	na	na	AT2G03630.2	expressed protein	0
Chr2	14770934	14970934	CSS0002198	59.4986	86.9456	75.8132	82.7901	61.5768	64.4164	53.618	37.6621	-0.711507	0.0477882	-0.728419	0.0404312	-0.724133	0.0422256	-0.732146	0.0389089	na	AT5G08060.1	expressed protein	0.0389089
Chr2	14770934	14970934	CSS0034115	70.698	63.1167	36.082	46.2442	107.495	61.9406	85.2432	38.4115	na	na	na	na	na	na	na	na	PF03634:TCP family transcription factor	AT3G02150.2	TCP family transcription factor, putative, expressed	0
Chr2	14770934	14970934	CSS0023285	42.5113	33.9524	61.4764	40.8459	67.0421	47.8906	35.0751	41.2744	na	na	na	na	na	na	na	na	PF03031:NLI interacting factor-like phosphatase	AT4G26190.1	NLI interacting factor-like phosphatase, putative, expressed	0
Chr2	14770934	14970934	CSS0038008	40.6938	28.5249	47.0042	36.7226	71.4456	50.2084	39.7932	40.7173	na	na	na	na	na	na	na	na	na	na	na	0
Chr2	14770934	14970934	CSS0028274	12.2226	6.093	9.698	6.9575	15.0067	8.5202	9.2939	12.2452	na	na	na	na	na	na	na	na	na	na	na	0
Chr2	14770934	14970934	CSS0038795	12.3584	14.0605	15.4456	17.7385	13.0987	15.7137	20.7512	21.2537	na	na	na	na	na	na	na	na	PF00561:alpha/beta hydrolase fold	AT3G29770.1	esterase, putative, expressed	0
Chr2	14770934	14970934	CSS0000385	28.1709	17.1284	9.7352	13.4193	11.4585	10.7449	8.2135	11.4032	na	na	na	na	na	na	na	na	PF14309:Domain of unknown function (DUF4378)	AT1G74160.1	expressed protein	0
Chr2	14770934	14970934	CSS0045575	8.0247	9.7154	6.7945	7.502	8.3905	7.8551	8.2519	7.1315	na	na	na	na	na	na	na	na	PF00069:Protein kinase domain|PF00560:Leucine Rich Repeat|PF08263:Leucine rich repeat N-terminal domain|PF13855:Leucine rich repeat	AT3G02130.1	receptor-like protein kinase precursor, putative, expressed	0
Chr2	17428517	17808515	CSS0050401	25.489	18.2078	16.0109	17.5404	17.0961	19.2549	8.7608	10.2572	na	na	-0.720357	0.0438455	na	na	na	na	PF03188:Eukaryotic cytochrome b561	AT5G38630.1	cytochrome b561, putative, expressed	0.0438455
Chr2	17428517	17808515	CSS0032924	37.5963	26.5471	13.135	27.2205	20.4942	27.4122	5.7246	18.4064	na	na	na	na	na	na	na	na	PF06351:Allene oxide cyclase	AT1G13280.1	allene oxide cyclase 4, chloroplast precursor, putative, expressed	0
Chr2	17428517	17808515	CSS0045108	0.0082	0.3097	0.0387	0.1429	0.0192	0.0558	0.4325	0.0695	na	na	na	na	na	na	na	na	PF05699:hAT family C-terminal dimerisation region	AT5G33406.1	hAT dimerisation domain-containing protein, putative, expressed	0
Chr2	17428517	17808515	CSS0016199	33.6427	37.6289	25.5625	20.7885	25.9281	28.4371	43.857	26.5072	na	na	na	na	na	na	na	na	PF07859:alpha/beta hydrolase fold	AT5G15860.1	ATPCME, putative, expressed	0
Chr2	17428517	17808515	CSS0038016	10.6435	10.4015	8.6329	6.8354	12.2392	9.7105	11.8788	13.7441	0.811079	0.0145588	na	na	0.805313	0.0158593	0.713864	0.046718	PF02135:TAZ zinc finger|PF08214:Histone acetylation protein	AT1G79000.2	histone acetyltransferase HAC1, putative, expressed	0.0145588
Chr2	17428517	17808515	CSS0006423	71.1277	71.5565	69.293	61.2046	50.6178	72.0355	53.9133	63.9949	na	na	na	na	na	na	na	na	na	AT1G67230.1	nuclear matrix constituent protein 1-like, putative, expressed	0
Chr2	17428517	17808515	CSS0008982	10.9084	7.0768	11.4831	13.5693	6.9335	10.6807	6.7334	7.946	-0.74779	0.0329035	na	na	-0.735754	0.0374695	na	na	PF09532:FDF domain|PF12701:Scd6-like Sm domain	AT1G26110.2	expressed protein	0.0329035
Chr2	17428517	17808515	CSS0049372	133.169	149.44	144.096	140.438	121.639	150.858	122.258	81.4026	na	na	na	na	na	na	na	na	PF05348:Proteasome maturation factor UMP1	AT1G67250.1	proteasome maturation factor UMP1 family protein, expressed	0
Chr2	19103210	19303210	CSS0043838	0.4587	0.5669	0.218	0.273	1.2718	0.4548	0.1059	0.8069	na	na	na	na	na	na	na	na	PF03155:ALG6, ALG8 glycosyltransferase family	AT5G38460.2	glucosyltransferase, putative, expressed	0
Chr2	25729344	25929344	CSS0027224	12.1422	1.4479	4.6691	5.208	2.6521	2.2366	12.4083	1.8727	na	na	na	na	na	na	na	na	na	AT5G65660.1	0	0
Chr2	25729344	25929344	CSS0046778	0	0	0	0	0	0.0086	0	0	na	na	na	na	na	na	na	na	PF00010:Helix-loop-helix DNA-binding domain	AT5G65640.1	BHLH transcription factor, putative, expressed	0
Chr2	27427714	27627714	CSS0042540	0.651	0	0	1.1873	0.8218	0	0	0	na	na	na	na	na	na	na	na	PF07727:Reverse transcriptase (RNA-dependent DNA polymerase)|PF13976:GAG-pre-integrase domain	AT4G23160.1	TKL_IRAK_DUF26-lc.24 - DUF26 kinases have homology to DUF26 containing loci, expressed	0
Chr2	27427714	27627714	CSS0006986	0.9946	0.8846	0.7694	0.5901	3.7779	0.7202	6.9954	2.7577	0.718145	0.0448118	0.795647	0.0181985	0.730701	0.0394948	0.731787	0.0390542	PF08243:SPT2 chromatin protein	AT4G37860.1	expressed protein	0.0181985
Chr2	28367831	28567831	CSS0045534	27.3712	30.5636	40.986	30.6712	30.4323	45.3377	24.2046	34.7612	na	na	na	na	na	na	na	na	PF00270:DEAD/DEAH box helicase|PF00271:Helicase conserved C-terminal domain	AT4G34910.1	DEAD-box ATP-dependent RNA helicase, putative, expressed	0
Chr2	28367831	28567831	CSS0011854	26.8956	22.0091	28.5327	25.4872	33.9289	30.3928	27.2019	31.2263	na	na	na	na	na	na	na	na	PF00010:Helix-loop-helix DNA-binding domain	AT1G10120.1	basic helix-loop-helix protein, putative, expressed	0
Chr2	28367831	28567831	CSS0030863	0	0.0212	0	0	0	0	0	0	na	na	na	na	na	na	na	na	PF00106:short chain dehydrogenase	AT5G10050.1	oxidoreductase, short chain dehydrogenase/reductase family domain containing protein, expressed	0
Chr2	28367831	28567831	CSS0048095	14.546	26.1804	11.9536	18.5475	14.9253	13.617	13.0332	10.6364	na	na	na	na	na	na	na	na	PF13855:Leucine rich repeat	AT3G49750.1	inactive receptor kinase At1g27190 precursor, putative, expressed	0
Chr2	28367831	28567831	CSS0022420	13.3412	17.5736	18.1899	15.9721	8.825	17.1207	11.3018	21.9884	na	na	na	na	na	na	na	na	PF00847:AP2 domain	AT4G37750.1	AP2-like ethylene-responsive transcription factor AINTEGUMENTA, putative, expressed	0
Chr2	28367831	28567831	CSS0005558	8.8033	15.2295	5.1961	18.3765	16.5089	17.1729	41.398	24.6167	na	na	0.728067	0.0405768	na	na	na	na	PF13911:AhpC/TSA antioxidant enzyme	AT5G65840.1	expressed protein	0.0405768
Chr2	33173005	33461195	CSS0028041	7.6132	11.5585	9.832	17.6046	14.9453	10.7584	16.1327	9.3671	na	na	na	na	na	na	na	na	PF00847:AP2 domain	AT2G23340.1	AP2 domain containing protein, expressed	0
Chr2	33173005	33461195	CSS0000427	52.8485	52.2996	54.7521	99.5434	99.083	61.0383	71.6221	52.0142	na	na	na	na	na	na	na	na	PF00571:CBS domain	AT4G36910.1	CBS domain containing membrane protein, putative, expressed	0
Chr2	33173005	33461195	CSS0018330	28.4312	38.968	19.369	20.4157	10.4212	20.8427	15.1323	17.6268	na	na	-0.756884	0.0296919	na	na	na	na	PF00847:AP2 domain	AT4G36920.2	AP2 domain containing protein, expressed	0.0296919
Chr2	34761329	34961329	CSS0000534	7.188	9.0247	3.6014	4.7226	4.2241	3.3052	4.1832	3.9854	na	na	na	na	na	na	na	na	na	AT4G37020.1	expressed protein	0
Chr2	34761329	34961329	CSS0041481	0	0.0173	0	0.1233	0.2362	0	0.0934	0	na	na	na	na	na	na	na	na	PF13202:EF hand|PF13499:EF-hand domain pair	AT2G15680.1	OsCML16 - Calmodulin-related calcium sensor protein, expressed	0
Chr2	34761329	34961329	CSS0047121	39.1307	53.5574	29.3162	53.3208	43.4151	27.3082	18.2336	23.4111	na	na	na	na	na	na	na	na	PF02234:Cyclin-dependent kinase inhibitor	AT5G48820.1	cyclin-dependent kinase inhibitor, putative, expressed	0
Chr2	34761329	34961329	CSS0033893	17.9955	17.8421	24.045	17.8759	13.5237	17.8754	16.9998	17.089	na	na	na	na	na	na	na	na	na	AT3G50370.1	expressed protein	0
Chr2	37074419	37274419	CSS0049995	5.6904	30.3233	85.1929	14.0542	6.8003	5.857	3.5381	13.8989	na	na	na	na	na	na	na	na	PF00188:Cysteine-rich secretory protein family	AT5G66590.1	SCP-like extracellular protein, expressed	0
Chr2	37074419	37274419	CSS0007086	1.4612	2.4989	0.1618	0.9731	2.7082	2.4978	0.8156	0.0162	na	na	na	na	na	na	na	na	PF00188:Cysteine-rich secretory protein family	AT5G66590.1	SCP-like extracellular protein, expressed	0
Chr2	37074419	37274419	CSS0029603	0.708	0.4862	2.7551	0.0297	1.2829	1.6036	1.1634	2.163	na	na	na	na	na	na	na	na	PF01535:PPR repeat|PF12854:PPR repeat|PF13041:PPR repeat family	AT2G22410.1	pentatricopeptide, putative, expressed	0
Chr2	37074419	37274419	CSS0016981	37.2149	43.6599	108.763	233.76	169.596	115.358	161.142	100.488	na	na	na	na	na	na	na	na	PF01716:Manganese-stabilising protein / photosystem II polypeptide	AT3G50820.1	oxygen-evolving enhancer protein 1, chloroplast precursor, putative, expressed	0
Chr2	37074419	37274419	CSS0019577	1.8169	1.4144	3.1679	0.4609	2.9949	5.0393	4.8535	2.0877	na	na	na	na	na	na	na	na	PF04535:Domain of unknown function (DUF588)	AT3G50810.1	membrane associated DUF588 domain containing protein, putative, expressed	0
Chr2	37074419	37274419	CSS0010024	66.6974	77.2128	58.9489	59.5625	65.0112	50.803	49.2964	37.6066	na	na	na	na	na	na	na	na	PF05562:Cold acclimation protein WCOR413	AT3G50830.1	cold acclimation protein WCOR413, putative, expressed	0
Chr2	39428842	39628842	CSS0011808	0	0	0.3933	0	0	0	0	0	na	na	na	na	na	na	na	na	na	na	na	0
Chr2	39428842	39628842	CSS0031749	12.1461	17.929	16.2479	22.1484	14.9187	13.5868	13.1147	8.3211	na	na	na	na	na	na	na	na	PF03358:NADPH-dependent FMN reductase	AT4G36750.1	NADPH-dependent FMN reductase domain containing protein, expressed	0
Chr2	39428842	39628842	CSS0032731	0.5688	1.5488	0.6305	0.7842	0.6965	0.6669	0.2517	0.2111	na	na	na	na	na	na	na	na	PF00046:Homeobox domain	AT2G18550.1	homeobox domain containing protein, expressed	0
Chr2	40696284	40927564	CSS0020543	4.5762	3.358	5.5911	9.8416	6.9162	3.8258	2.9301	6.3587	na	na	na	na	na	na	na	na	PF00067:Cytochrome P450	AT3G50660.1	cytochrome P450, putative, expressed	0
Chr2	40696284	40927564	CSS0011689	84.8959	103.968	77.0242	91.3945	88.935	80.8975	81.2276	61.0516	na	na	na	na	na	na	na	na	PF00890:FAD binding domain|PF02910:Fumarate reductase flavoprotein C-term	AT5G66760.1	succinate dehydrogenase flavoprotein subunit,mitochondrial precursor, putative, expressed	0
Chr2	42109724	42309724	CSS0023259	10.1209	9.7171	12.3756	11.1265	13.5519	10.6575	12.0787	12.7334	na	na	na	na	na	na	na	na	PF00069:Protein kinase domain	AT2G18170.1	CGMC_MAPKCMGC_2_SLT2y_ERK.1 - CGMC includes CDA, MAPK, GSK3, and CLKC kinases, expressed	0
Chr2	42109724	42309724	CSS0015012	0.5252	0.2982	0.5307	0.9925	0.5624	0.5388	0.5872	0.5773	na	na	na	na	na	na	na	na	PF07716:Basic region leucine zipper	AT1G75390.1	CPuORF1 - conserved peptide uORF-containing transcript, expressed	0
Chr2	42109724	42309724	CSS0048365	15.0424	14.9248	14.9471	12.1114	7.074	17.9448	9.8684	11.2058	na	na	na	na	na	na	na	na	PF00650:CRAL/TRIO domain|PF03765:CRAL/TRIO, N-terminal domain	AT4G36490.1	phosphatidylinositol transfer, putative, expressed	0
Chr2	42927574	43127574	CSS0044244	0	0	0	0.029	0	0	0.0198	0	na	na	na	na	na	na	na	na	na	na	na	0
Chr2	42927574	43127574	CSS0011691	0.0552	2.5405	0.1025	0.5252	0.2078	0.053	0.1637	0.1426	na	na	na	na	na	na	na	na	na	AT5G37600.1	glutamine synthetase, catalytic domain containing protein, expressed	0
Chr2	42927574	43127574	CSS0027984	0	0.0032	0.108	0.0588	0.3224	0.0365	0.065	0.0557	na	na	na	na	na	na	na	na	PF00665:Integrase core domain|PF13976:GAG-pre-integrase domain	ATMG00710.1	hypothetical protein	0
Chr2	42927574	43127574	CSS0042176	39.7315	50.3252	46.9714	73.7638	57.2056	63.0551	129.897	52.7664	na	na	na	na	na	na	na	na	PF00320:GATA zinc finger	AT5G66320.2	GATA zinc finger domain containing protein, expressed	0
Chr2	43165397	43590807	CSS0015951	8.8681	18.5693	17.0685	29.4958	25.6212	16.0429	18.6905	6.9479	na	na	na	na	na	na	na	na	PF08263:Leucine rich repeat N-terminal domain|PF13855:Leucine rich repeat	AT5G66330.1	receptor-like protein kinase precursor, putative, expressed	0
Chr2	43165397	43590807	CSS0028833	0.9419	4.21	0.5545	5.3431	0.1441	2.4626	1.6566	0	na	na	na	na	na	na	na	na	na	AT3G54340.1	OsMADS16 - MADS-box family gene with MIKCc type-box, expressed	0
Chr2	43165397	43590807	CSS0027168	0	0.0587	0	0	0	0	0	0	na	na	na	na	na	na	na	na	na	na	na	0
Chr2	43165397	43590807	CSS0012554	0	0.0952	0	0	0	0.0918	0	0	na	na	na	na	na	na	na	na	PF00076:RNA recognition motif. (a.k.a. RRM, RBD, or RNP domain)	AT1G22760.1	polyadenylate-binding protein, putative, expressed	0
Chr2	43165397	43590807	CSS0014269	0	4.1637	0	4.5671	0.0501	1.9981	1.3323	0.0784	na	na	na	na	na	na	na	na	PF00319:SRF-type transcription factor (DNA-binding and dimerisation domain)|PF01486:K-box region	AT3G54340.1	OsMADS16 - MADS-box family gene with MIKCc type-box, expressed	0
Chr2	43165397	43590807	CSS0025973	0.0155	0.0206	0	0.0825	0.339	0	0.1835	0.3121	na	na	na	na	na	na	na	na	PF00499:NADH-ubiquinone/plastoquinone oxidoreductase chain 6	ATMG00270.1	NADH-ubiquinone oxidoreductase chain 6, putative, expressed	0
Chr2	43165397	43590807	CSS0049086	161.936	119.033	120.839	186.536	115.371	128.349	131.271	117.929	na	na	na	na	na	na	na	na	PF00171:Aldehyde dehydrogenase family	AT4G36250.1	aldehyde dehydrogenase, putative, expressed	0
Chr2	43165397	43590807	CSS0042838	0.0285	0.1355	0.0186	0.1298	0	1.2359	0	0.1088	na	na	na	na	na	na	na	na	PF03141:Putative S-adenosyl-L-methionine-dependent methyltransferase	AT3G51070.1	methyltransferase, putative, expressed	0
Chr2	43165397	43590807	CSS0039455	0.6131	2.0936	1.8394	2.0607	0.4034	2.2694	1.9552	1.0441	na	na	na	na	na	na	na	na	PF05142:Domain of unknown function (DUF702)	AT3G51060.1	SHI, putative, expressed	0
Chr2	43165397	43590807	CSS0004090	0.0495	0.1026	0	0	0.6741	0.2439	0	0	na	na	na	na	na	na	na	na	PF00149:Calcineurin-like phosphoesterase|PF14008:Iron/zinc purple acid phosphatase-like protein C|PF16656:Purple acid Phosphatase, N-terminal domain	AT1G56360.1	purple acid phosphatase precursor, putative, expressed	0
Chr2	43165397	43590807	CSS0007460	0	0.3808	0.0208	0.3336	0	0.2091	0.0873	0	na	na	na	na	na	na	na	na	na	na	na	0
Chr2	44729200	44929200	CSS0050036	52.1457	16.3944	5.632	86.0753	53.516	4.2552	28.3648	3.7058	na	na	na	na	na	na	na	na	PF00903:Glyoxalase/Bleomycin resistance protein/Dioxygenase superfamily	AT1G15380.2	glyoxalase family protein, putative, expressed	0
Chr2	44729200	44929200	CSS0012433	10.0354	4.1579	4.0134	6.8424	8.4768	7.1414	6.1502	7.802	na	na	na	na	na	na	na	na	PF00046:Homeobox domain	AT4G35550.1	homeobox domain containing protein, expressed	0
Chr2	44729200	44929200	CSS0017200	16.9687	3.1534	2.4485	9.3125	15.6973	9.2945	1.6461	3.5991	na	na	na	na	na	na	na	na	na	AT4G35520.1	expressed protein	0
Chr2	44729200	44929200	CSS0027995	58.1819	9.5385	18.687	17.116	26.5474	21.4362	9.9969	13.57	na	na	na	na	na	na	na	na	na	na	na	0
Chr2	44729200	44929200	CSS0012170	5.9744	6.9475	6.6479	7.5278	4.2326	8.848	9.5395	6.6061	na	na	na	na	na	na	na	na	PF01095:Pectinesterase	AT5G19730.1	pectinesterase, putative, expressed	0
Chr2	44729200	44929200	CSS0028724	44.0635	48.1784	28.3977	32.8334	28.859	22.7418	33.3203	22.9524	na	na	na	na	na	na	na	na	PF00643:B-box zinc finger	AT4G38960.1	B-box zinc finger family protein, putative, expressed	0
Chr2	46779900	46979900	CSS0009744	11.1879	7.7459	10.9429	10.4256	12.1725	12.436	9.9798	16.6247	na	na	na	na	na	na	na	na	PF00071:Ras family	AT2G17800.2	ras-related protein, putative, expressed	0
Chr2	46779900	46979900	CSS0027726	18.0097	11.7687	14.0531	13.211	12.9436	10.7767	10.977	14.4753	na	na	na	na	na	na	na	na	PF00071:Ras family	AT2G17800.2	ras-related protein, putative, expressed	0
Chr2	46779900	46979900	CSS0021454	28.4334	23.5267	38.6097	35.5635	46.4167	42.5812	28.8901	30.1229	na	na	na	na	na	na	na	na	na	AT4G35930.1	OsFBX386 - F-box domain containing protein, expressed	0
Chr2	46779900	46979900	CSS0008893	0.0338	0.0398	0.0001	0.006	0	0.026	0	0.7185	na	na	na	na	na	na	na	na	PF00072:Response regulator receiver domain|PF00512:His Kinase A (phospho-acceptor) domain|PF02518:Histidine kinase-, DNA gyrase B-, and HSP90-like ATPase	AT2G17820.1	histidine kinase, putative, expressed	0
Chr2	46779900	46979900	CSS0008790	153.022	133.864	116.8	115.168	80.6218	128.147	63.8254	83.9028	na	na	-0.875374	0.00439806	na	na	-0.748549	0.0326278	PF00227:Proteasome subunit|PF10584:Proteasome subunit A N-terminal signature	AT5G66140.1	peptidase, T1 family, putative, expressed	0.00439806
Chr2	46779900	46979900	CSS0017701	34.3663	30.448	23.0105	21.0724	23.1465	25.7064	21.2002	18.6176	na	na	na	na	na	na	na	na	PF03635:Vacuolar protein sorting-associated protein 35	AT1G75850.1	vacuolar protein sorting-associated protein 35, putative, expressed	0
Chr2	46779900	46979900	CSS0050063	11.3046	10.0436	7.6828	8.833	5.6457	8.8495	7.3994	6.7341	na	na	na	na	na	na	na	na	PF01363:FYVE zinc finger	AT1G20110.1	zinc finger family protein, putative, expressed	0
Chr2	46779900	46979900	CSS0041706	0.0089	0	0	0.0106	0	0	0	0	na	na	na	na	na	na	na	na	PF00078:Reverse transcriptase (RNA-dependent DNA polymerase)	na	na	0
Chr2	46779900	46979900	CSS0029031	38.358	35.1807	28.0887	24.4117	25.8848	28.5966	23.7894	21.4138	na	na	-0.727828	0.0406757	na	na	na	na	PF03635:Vacuolar protein sorting-associated protein 35	AT1G75850.1	vacuolar protein sorting-associated protein 35, putative, expressed	0.0406757
Chr2	47059035	47424707	CSS0005874	0.124	0	0	0.0196	0.1097	0.4204	0	0	na	na	na	na	na	na	na	na	PF01466:Skp1 family, dimerisation domain|PF03931:Skp1 family, tetramerisation domain	AT1G75950.1	Skp1 family, dimerisation domain containing protein, expressed	0
Chr2	47059035	47424707	CSS0002920	0	0	0	0	0	0	0	0	na	na	na	na	na	na	na	na	PF13639:Ring finger domain	AT3G51325.1	zinc finger, C3HC4 type domain containing protein, expressed	0
Chr2	47059035	47424707	CSS0013209	32.1838	28.5395	28.426	27.5663	19.7102	28.5698	22.9516	29.7385	na	na	na	na	na	na	na	na	PF05383:La domain	AT4G35890.1	la domain containing protein, putative, expressed	0
Chr2	47059035	47424707	CSS0001305	0	0.3647	0.0082	0.0333	0.0703	0.1746	0.7131	0	na	na	na	na	na	na	na	na	PF00230:Major intrinsic protein	AT4G35100.2	aquaporin protein, putative, expressed	0
Chr2	48217225	48417225	CSS0005640	0	0.9101	0	0	0	0	0	0	na	na	na	na	na	na	na	na	PF00266:Aminotransferase class-V	AT2G17630.1	aminotransferase, putative, expressed	0
Chr2	48217225	48417225	CSS0033034	98.2687	71.1951	77.7901	66.9611	76.9908	78.5211	84.4129	101.277	na	na	na	na	na	na	na	na	PF00134:Cyclin, N-terminal domain|PF02984:Cyclin, C-terminal domain	AT1G20610.1	cyclin, putative, expressed	0
Chr2	48217225	48417225	CSS0035291	133.674	92.5383	118.293	100.838	92.9375	110.468	99.1066	62.1991	na	na	na	na	na	na	na	na	PF00199:Catalase|PF06628:Catalase-related immune-responsive	AT4G35090.1	catalase domain containing protein, expressed	0
Chr2	48217225	48417225	CSS0013877	18.0082	23.6243	22.1127	26.6128	24.3259	20.0715	17.2096	12.9338	na	na	na	na	na	na	na	na	PF00132:Bacterial transferase hexapeptide (six repeats)|PF06426:Serine acetyltransferase, N-terminal	AT4G35640.1	serine acetyltransferase protein, putative, expressed	0
Chr2	48217225	48417225	CSS0009793	46.6945	42.5694	40.6498	43.9441	39.447	40.1334	43.971	32.5308	na	na	na	na	na	na	na	na	PF00240:Ubiquitin family|PF00627:UBA/TS-N domain	AT2G17200.1	ubiquitin family protein, putative, expressed	0
Chr2	57940820	58140820	CSS0034817	27.0781	18.9315	14.8124	21.6553	44.9345	11.5905	21.5003	15.1388	na	na	na	na	na	na	na	na	PF00293:NUDIX domain	AT2G01670.1	hydrolase, NUDIX family, domain containing protein, expressed	0
Chr2	57940820	58140820	CSS0017853	6.7896	8.8133	11.0631	16.6048	5.7349	12.2741	3.5237	7.7048	na	na	na	na	na	na	na	na	PF01657:Salt stress response/antifungal	AT5G37660.1	cysteine-rich repeat secretory protein precursor, putative, expressed	0
Chr2	58396250	58596250	CSS0003252	24.5679	1.2389	2.5131	0	0.7096	0.9882	0.9448	2.4461	na	na	na	na	na	na	na	na	na	AT3G49645.1	FAD binding protein, putative, expressed	0
Chr2	59602673	59802673	CSS0045117	2.0201	2.0945	2.7528	5.3186	9.6312	2.5507	3.6465	5.2037	na	na	na	na	na	na	na	na	PF00370:FGGY family of carbohydrate kinases, N-terminal domain|PF02782:FGGY family of carbohydrate kinases, C-terminal domain	AT1G80460.1	FGGY family of carbohydrate kinases, putative, expressed	0
Chr2	59602673	59802673	CSS0016906	0.021	0.0696	0	0.0838	0.0178	0.0079	0	0.0185	na	na	na	na	na	na	na	na	PF05625:PAXNEB protein	AT3G11220.1	paxneb-related protein, putative, expressed	0
Chr2	59602673	59802673	CSS0031980	0	0.0098	0	0	0.0076	0	0	0	na	na	na	na	na	na	na	na	PF03732:Retrotransposon gag protein	na	na	0
Chr2	59602673	59802673	CSS0002574	0	0	0	0	0	0	0	0	na	na	na	na	na	na	na	na	PF00098:Zinc knuckle|PF14223:gag-polypeptide of LTR copia-type	AT4G23160.1	TKL_IRAK_DUF26-lc.24 - DUF26 kinases have homology to DUF26 containing loci, expressed	0
Chr2	62764483	62964483	CSS0014135	5.2337	5.7953	2.9992	2.9908	2.9264	3.8454	2.157	3.2593	na	na	na	na	na	na	na	na	na	AT2G01710.1	heat shock protein DnaJ, putative, expressed	0
Chr2	62764483	62964483	CSS0037592	0.5637	1.2373	0.2514	0.3877	0.4306	0.5821	0.1291	0.0891	na	na	na	na	na	na	na	na	na	AT1G53800.1	endonuclease, putative, expressed	0
Chr2	62764483	62964483	CSS0025641	0	0	0	0.2069	0.0392	0.016	0.4213	0	na	na	na	na	na	na	na	na	PF00011:Hsp20/alpha crystallin family	AT4G27670.1	hsp20/alpha crystallin family protein, putative, expressed	0
Chr2	62764483	62964483	CSS0031993	2.3448	3.6361	0.3901	2.2474	2.7552	7.2118	1.3993	2.5246	na	na	na	na	na	na	na	na	PF00817:impB/mucB/samB family|PF11799:impB/mucB/samB family C-terminal domain	AT5G44740.2	DNA-directed polymerase, putative, expressed	0
Chr2	62764483	62964483	CSS0042566	14.8382	14.5281	22.398	14.6252	21.3574	17.4631	23.1404	18.8983	na	na	na	na	na	na	na	na	na	AT1G01790.1	potasium efflux antiporter protein, putative, expressed	0
Chr2	66691686	66891686	CSS0046442	53.6307	31.8182	26.1055	18.2044	19.9425	23.0137	19.9523	22.3825	na	na	na	na	na	na	na	na	na	AT5G10320.2	expressed protein	0
Chr2	66691686	66891686	CSS0028693	14.1374	10.7029	8.5329	6.8404	8.1984	12.4226	24.3314	19.3818	na	na	na	na	na	na	na	na	PF17181:Epidermal patterning factor proteins	AT5G10310.1	expressed protein	0
Chr2	66691686	66891686	CSS0015997	37.1298	41.3916	41.6689	36.1498	28.2688	45.3677	27.3335	35.8144	na	na	na	na	na	na	na	na	PF06217:GAGA binding protein-like family	AT2G01930.2	GAGA-binding protein, putative, expressed	0
Chr2	66691686	66891686	CSS0049327	10.1673	13.0549	10.2989	11.6223	8.4841	10.5686	5.5608	7.2819	na	na	-0.854089	0.00694111	-0.728228	0.0405099	-0.784789	0.0210701	na	AT3G17670.2	tetratricopeptide repeat domain containing protein, expressed	0.00694111
Chr2	66691686	66891686	CSS0031729	26.4981	26.8655	25.6001	22.2976	26.8259	34.6088	33.7521	25.1283	na	na	na	na	na	na	na	na	na	AT5G03050.1	knotted 1-binding protein 36, putative, expressed	0
Chr2	66691686	66891686	CSS0010543	0.0329	0.0838	0.0357	0.0385	0	0	0.032	0	na	na	na	na	na	na	na	na	PF00999:Sodium/hydrogen exchanger family	AT3G17630.1	ATCHX, putative, expressed	0
Chr2	66691686	66891686	CSS0032264	0.0718	1.2221	0.077	2.1182	0.5483	0.2803	1.529	0.0209	na	na	na	na	na	na	na	na	PF14244:gag-polypeptide of LTR copia-type	AT4G23160.1	TKL_IRAK_DUF26-lc.24 - DUF26 kinases have homology to DUF26 containing loci, expressed	0
Chr2	69757134	69957134	CSS0007102	0	0	0	0	0	0	0	0	na	na	na	na	na	na	na	na	na	na	na	0
Chr2	69757134	69957134	CSS0030341	0.1224	0.0719	0	0.1065	0.0206	0	0	0.0243	na	na	na	na	na	na	na	na	PF00078:Reverse transcriptase (RNA-dependent DNA polymerase)	ATMG01250.1	RNA-directed DNA polymerase, putative, expressed	0
Chr2	69757134	69957134	CSS0049541	0.022	0.0987	0	0.021	0.0477	0	0.0223	0	na	na	na	na	na	na	na	na	PF00069:Protein kinase domain	AT1G73690.1	cyclin-dependent kinase D-1, putative, expressed	0
Chr2	69757134	69957134	CSS0004756	112.189	97.3402	141.635	118.121	108.011	123.468	100.554	104.34	na	na	na	na	na	na	na	na	PF00009:Elongation factor Tu GTP binding domain|PF03143:Elongation factor Tu C-terminal domain|PF03144:Elongation factor Tu domain 2	AT1G18070.2	elongation factor Tu, putative, expressed	0
Chr2	72576038	72776038	CSS0002974	0	0	0	0	0	0	0	0	na	na	na	na	na	na	na	na	na	na	na	0
Chr2	72576038	72776038	CSS0037162	0.3297	1.4987	1.9239	4.2011	1.5193	1.3843	2.1055	1.3778	na	na	na	na	na	na	na	na	PF00201:UDP-glucoronosyl and UDP-glucosyl transferase	AT1G73880.1	anthocyanin 3-O-beta-glucosyltransferase, putative, expressed	0
Chr2	72576038	72776038	CSS0020816	11.5582	8.0778	8.8136	7.9826	8.4546	11.1498	9.9065	9.8207	na	na	na	na	na	na	na	na	PF00628:PHD-finger|PF13639:Ring finger domain	AT3G05670.1	PHD-finger family protein, expressed	0
Chr2	72576038	72776038	CSS0011452	25.6382	31.2682	24.9149	31.3587	34.1976	24.7505	31.9782	31.2992	na	na	na	na	na	na	na	na	PF10250:GDP-fucose protein O-fucosyltransferase	AT5G15740.1	auxin-independent growth promoter protein, putative, expressed	0
Chr2	72576038	72776038	CSS0041437	0.0046	0	0	0.0271	0.0006	0.0173	0.0319	0.0043	na	na	na	na	na	na	na	na	PF03004:Plant transposase (Ptta/En/Spm family)	AT1G40087.1	expressed protein	0
Chr2	72576038	72776038	CSS0029037	32.2968	29.9438	26.2226	25.2495	20.9197	24.5131	13.833	25.4651	na	na	-0.81954	0.0127754	na	na	-0.732658	0.0387027	PF03909:BSD domain	AT1G26300.1	BSD domain-containing protein, putative, expressed	0.0127754
Chr2	72576038	72776038	CSS0049689	8.3229	6.9444	6.5308	13.02	13.51	11.57	14.5248	13.1218	na	na	0.801312	0.0168031	na	na	0.753687	0.0307979	PF00454:Phosphatidylinositol 3- and 4-kinase	AT2G03890.1	phosphatidylinositol 3- and 4-kinase family protein, putative, expressed	0.0168031
Chr2	72576038	72776038	CSS0006981	13.8967	5.5506	9.1136	13.721	13.3647	13.743	7.6213	6.8875	na	na	na	na	na	na	na	na	PF00010:Helix-loop-helix DNA-binding domain	AT1G69010.1	transcription factor BIM2, putative, expressed	0
Chr2	76234566	76434566	CSS0026902	109.499	87.1002	95.2698	95.1088	87.3836	104.285	121.467	114.769	na	na	na	na	na	na	na	na	na	AT1G69410.1	eukaryotic translation initiation factor 5A, putative, expressed	0
Chr2	76234566	76434566	CSS0001971	306.515	287.032	297.39	291.129	247.579	281.418	334.398	344.271	na	na	na	na	na	na	na	na	PF01287:Eukaryotic elongation factor 5A hypusine, DNA-binding OB fold	AT1G69410.1	eukaryotic translation initiation factor 5A, putative, expressed	0
Chr2	76234566	76434566	CSS0035239	16.4568	15.9542	19.119	20.65	18.3033	19.596	16.193	10.0355	na	na	na	na	na	na	na	na	na	AT1G18680.1	HNH endonuclease domain-containing protein, putative, expressed	0
Chr2	76234566	76434566	CSS0014968	2.2455	0.9996	5.3853	8.8488	1.6141	5.6607	3.9078	2.6154	na	na	na	na	na	na	na	na	na	AT5G61340.1	expressed protein	0
Chr2	76234566	76434566	CSS0008097	19.718	26.3412	27.8803	28.806	19.7988	26.6012	20.8707	20.9187	na	na	na	na	na	na	na	na	PF05637:galactosyl transferase GMA12/MNN10 family	AT5G07720.1	glycosyltransferase, putative, expressed	0
Chr2	76234566	76434566	CSS0031451	19.5386	18.8091	14.1501	19.5214	16.8225	17.6114	13.3448	20.3881	na	na	na	na	na	na	na	na	PF00069:Protein kinase domain	AT1G18670.1	IBS1, putative, expressed	0
Chr2	76234566	76434566	CSS0013752	30.5332	29.3052	18.364	19.4341	25.0174	22.3112	18.3025	18.5717	na	na	na	na	na	na	na	na	PF02181:Formin Homology 2 Domain|PF10409:C2 domain of PTEN tumour-suppressor protein	AT5G07740.1	retrotransposon protein, putative, unclassified, expressed	0
Chr2	76234566	76434566	CSS0043787	13.8168	12.8301	10.134	13.7418	12.4232	10.7676	9.9858	8.2875	na	na	na	na	na	na	na	na	PF02190:ATP-dependent protease La (LON) substrate-binding domain|PF13181:Tetratricopeptide repeat|PF13923:Zinc finger, C3HC4 type (RING finger)	AT1G18660.3	ATP-dependent protease, putative, expressed	0
Chr2	78097977	78311012	CSS0033086	0.0656	0	0	0	0	0.0643	0.2096	0.2185	na	na	na	na	na	na	na	na	na	na	na	0
Chr2	78097977	78311012	CSS0050188	14.9287	9.9091	12.9758	7.4708	7.8108	8.8653	8.2477	10.0326	na	na	na	na	na	na	na	na	na	AT1G74530.1	expressed protein	0
Chr2	78097977	78311012	CSS0038577	13.6899	9.4679	11.6367	7.2281	7.816	13.1438	7.0369	5.8954	na	na	na	na	na	na	na	na	na	AT1G74530.3	expressed protein	0
Chr2	78097977	78311012	CSS0008091	76.269	62.6843	60.837	63.8257	67.216	53.485	66.3903	55.374	na	na	na	na	na	na	na	na	PF03134:TB2/DP1, HVA22 family	AT1G74520.1	HVA22, putative, expressed	0
Chr2	78097977	78311012	CSS0020479	44.6254	42.2839	48.3394	42.4346	39.306	33.6943	39.9871	41.7358	na	na	na	na	na	na	na	na	PF00307:Calponin homology (CH) domain|PF03271:EB1-like C-terminal motif	AT3G47690.1	ATEB1A-like microtubule associated protein, putative, expressed	0
Chr2	78097977	78311012	CSS0029985	93.5083	103.478	116.393	78.9282	70.498	106.613	53.9019	70.2152	na	na	na	na	na	na	na	na	PF00956:Nucleosome assembly protein (NAP)	AT1G18800.1	SET, putative, expressed	0
Chr2	78097977	78311012	CSS0031308	0.1552	0.0995	0.5822	0.4811	0.2948	0.2828	0.0896	0	na	na	na	na	na	na	na	na	PF03171:2OG-Fe(II) oxygenase superfamily|PF14226:non-haem dioxygenase in morphine synthesis N-terminal	AT5G08640.2	flavonol synthase/flavanone 3-hydroxylase, putative, expressed	0
Chr2	78097977	78311012	CSS0028021	4.6722	4.1457	5.489	5.0348	5.0721	4.6316	2.7804	5.6144	na	na	na	na	na	na	na	na	PF00415:Regulator of chromosome condensation (RCC1) repeat|PF01363:FYVE zinc finger|PF13713:Transcription factor BRX N-terminal domain	AT5G19420.1	FYVE zinc finger domain containing protein, expressed	0
Chr2	80995517	81195517	CSS0038633	0.2625	0.048	0.0529	0.0787	0.0118	0.3918	0.0124	0.2118	na	na	na	na	na	na	na	na	na	na	na	0
Chr2	80995517	81195517	CSS0001729	0.8061	0.43	0.284	0.4496	0.2064	0.3514	0.7343	0.6057	na	na	na	na	na	na	na	na	na	na	na	0
Chr2	80995517	81195517	CSS0006526	18.0482	16.0345	10.6239	13.8904	20.1466	12.7332	26.0272	18.3229	na	na	na	na	na	na	na	na	na	na	na	0
Chr2	80995517	81195517	CSS0003461	8.6635	9.8973	6.2406	12.1936	11.1961	6.1837	10.5682	7.1093	na	na	na	na	na	na	na	na	na	na	na	0
Chr2	80995517	81195517	CSS0027785	1.4393	0.2887	0.063	0.3407	0.0345	0.5005	0.1074	0.3909	na	na	na	na	na	na	na	na	na	na	na	0
Chr2	80995517	81195517	CSS0037337	0.2674	0.2413	0.2366	0.2482	0.1413	0.1378	0.3801	0.1803	na	na	na	na	na	na	na	na	na	na	na	0
Chr2	80995517	81195517	CSS0042297	7.2737	9.511	9.3644	11.0194	9.9852	8.8228	12.789	11.7164	na	na	na	na	na	na	na	na	na	na	na	0
Chr2	84261572	84461572	CSS0021087	1.2	1.9271	2.7927	2.5642	3.9881	2.6231	3.3734	1.4844	na	na	na	na	na	na	na	na	na	AT5G62960.1	expressed protein	0
Chr2	84261572	84461572	CSS0037010	0	0	0	0	0	0	0	0	na	na	na	na	na	na	na	na	na	na	na	0
Chr2	84261572	84461572	CSS0027584	3.5624	2.9055	3.325	3.7469	2.5403	2.8584	2.3486	1.2982	-0.744842	0.0339886	-0.781382	0.0220258	-0.758673	0.0290837	-0.755104	0.0303047	PF13947:Wall-associated receptor kinase galacturonan-binding	AT5G50290.1	expressed protein	0.0220258
Chr2	84261572	84461572	CSS0009938	0	0	0	0	0.0156	0	0	0	na	na	na	na	na	na	na	na	na	na	na	0
Chr2	84261572	84461572	CSS0017974	11.0623	10.0599	7.1375	6.9654	6.2395	7.1297	9.1577	7.9268	na	na	na	na	na	na	na	na	PF00787:PX domain|PF13901:Putative zinc-RING and/or ribbon	AT3G48195.1	phox domain-containing protein, putative, expressed	0
Chr2	84261572	84461572	CSS0041520	47.2179	55.904	60.1442	51.2724	49.8499	44.4713	52.6646	64.6594	na	na	na	na	na	na	na	na	PF00591:Glycosyl transferase family, a/b domain|PF02885:Glycosyl transferase family, helical bundle domain	AT5G17990.1	anthranilate phosphoribosyltransferase, chloroplast precursor, putative, expressed	0
Chr2	84261572	84461572	CSS0048541	5.2757	6.6999	11.2885	12.9007	19.3793	12.6163	11.5683	7.9393	na	na	na	na	na	na	na	na	PF02151:UvrB/uvrC motif|PF04379:ApaG domain	AT1G06110.1	expressed protein	0
Chr2	96554952	96754952	CSS0019403	52.9739	51.8772	42.5474	50.2869	38.4657	48.0649	41.4355	39.8848	na	na	na	na	na	na	na	na	PF08766:DEK C terminal domain	AT3G48710.1	DEK C terminal domain containing protein, expressed	0
Chr2	96554952	96754952	CSS0043570	0.2153	0.1956	0.6928	0.3129	0.3428	0.4421	0.5619	0.2703	na	na	na	na	na	na	na	na	PF02458:Transferase family	AT5G41040.1	transferase family protein, putative, expressed	0
Chr2	96554952	96754952	CSS0008066	30.119	24.4494	22.2632	28.6631	28.3619	24.18	33.2388	31.3441	na	na	na	na	na	na	na	na	PF13589:Histidine kinase-, DNA gyrase B-, and HSP90-like ATPase	AT4G24970.1	ATP-binding region, ATPase-like domain containing protein, expressed	0
Chr2	104383281	104583281	CSS0032385	31.792	29.2615	30.7532	32.1574	29.7399	29.3953	27.9069	35.6952	na	na	na	na	na	na	na	na	PF04096:Nucleoporin autopeptidase|PF12110:Nuclear protein 96	AT1G80680.1	OsNucAP1 - Putative Nucleoporin Autopeptidase homologue, expressed	0
Chr2	104383281	104583281	CSS0012378	0.706	0.6155	0.8162	0.2697	0.5156	0.1224	0.9987	0.7925	na	na	na	na	na	na	na	na	na	na	na	0
Chr2	104383281	104583281	CSS0005706	1.0982	0	13.1887	0	0	0	1.0758	2.1924	na	na	na	na	na	na	na	na	na	na	na	0
Chr2	104383281	104583281	CSS0046996	12.5793	12.1911	17.9855	9.8923	21.0812	18.5197	19.1748	29.4971	na	na	0.779715	0.0225031	na	na	0.743051	0.034658	PF07714:Protein tyrosine kinase	AT2G25220.1	protein kinase family protein, putative, expressed	0.0225031
Chr2	104383281	104583281	CSS0034653	0.0306	0.0478	0.0795	0.0023	0	0	0.0201	0.0985	na	na	na	na	na	na	na	na	PF00122:E1-E2 ATPase|PF00702:haloacid dehalogenase-like hydrolase	AT1G80660.1	plasma membrane ATPase, putative, expressed	0
Chr2	108796594	108996594	CSS0029540	1.7972	2.4996	0.926	3.1231	1.4073	0.7085	1.8288	0.3902	na	na	na	na	na	na	na	na	PF14360:PAP2 superfamily C-terminal	AT3G15820.1	expressed protein	0
Chr2	108796594	108996594	CSS0035863	9.3949	13.4579	14.8691	9.1195	6.4362	19.1249	8.9051	18.6036	na	na	na	na	na	na	na	na	na	AT3G15840.1	chloroplast post-illumination chlorophyll fluorescence increase protein, putative, expressed	0
Chr2	108796594	108996594	CSS0016035	34.0513	33.6212	18.1355	24.5219	18.7795	23.9438	20.9086	18.8486	na	na	na	na	na	na	na	na	PF00400:WD domain, G-beta repeat	AT3G15880.1	lissencephaly type-1-like homology motif, putative, expressed	0
Chr2	118004453	118204453	CSS0022475	0.3592	0	0.1717	0.0034	0.811	0.256	0.2028	0.35	na	na	na	na	na	na	na	na	na	AT1G21280.1	expressed protein	0
Chr2	118004453	118204453	CSS0036659	61.4127	62.273	74.8885	67.6139	62.0537	50.8734	58.958	65.6563	na	na	na	na	na	na	na	na	PF00400:WD domain, G-beta repeat	AT1G52360.1	coatomer subunit beta, putative, expressed	0
Chr2	118004453	118204453	CSS0044508	55.3792	60.119	77.6814	71.7882	64.0636	78.9542	72.0952	76.8686	na	na	na	na	na	na	na	na	PF00638:RanBP1 domain|PF08911:NUP50 (Nucleoporin 50 kDa)	AT1G52380.1	ranBP1 domain containing protein, expressed	0
Chr2	118004453	118204453	CSS0000436	75.6803	79.1453	91.9039	78.2723	70.597	64.5164	66.9092	58.6577	na	na	na	na	na	na	na	na	PF04053:Coatomer WD associated region	AT1G52360.1	coatomer subunit beta, putative, expressed	0
Chr2	118646171	118846171	CSS0013487	12.4904	3.1606	15.492	14.3242	12.0693	9.6423	4.9204	16.3417	na	na	na	na	na	na	na	na	na	AT1G79950.1	helicase, putative, expressed	0
Chr2	118646171	118846171	CSS0044516	19.4781	4.6412	20.6005	22.0865	13.6712	11.7952	8.4489	15.1753	na	na	na	na	na	na	na	na	PF13307:Helicase C-terminal domain	AT1G79950.1	helicase, putative, expressed	0
Chr2	118646171	118846171	CSS0039897	10.2312	4.6893	15.8926	14.9927	10.9315	11.1547	5.3448	15.9187	na	na	na	na	na	na	na	na	PF13307:Helicase C-terminal domain	AT1G79950.1	helicase, putative, expressed	0
Chr2	118646171	118846171	CSS0000912	12.8891	3.4692	12.0261	9.6767	9.4239	5.2891	5.5975	18.9245	na	na	na	na	na	na	na	na	na	na	na	0
Chr2	118646171	118846171	CSS0018166	0.3508	0.2618	0.1502	0.1039	0.4229	1.6728	0.1318	0.406	na	na	na	na	na	na	na	na	PF04844:Transcriptional repressor, ovate	AT1G79960.1	DUF623 domain containing protein, expressed	0
Chr2	118646171	118846171	CSS0031837	40.7498	21.4614	9.8936	23.1785	29.1705	10.7431	24.3541	11.5079	na	na	na	na	na	na	na	na	na	AT2G25735.1	expressed protein	0
Chr2	118646171	118846171	CSS0042371	2.2506	0.4695	0.0386	9.6266	3.4366	0.357	0.36	0.3719	na	na	na	na	na	na	na	na	PF03168:Late embryogenesis abundant protein	AT4G13270.1	expressed protein	0
Chr2	122521161	122721161	CSS0039040	0	0	0	0	0	0	0	0	na	na	na	na	na	na	na	na	na	na	na	0
Chr2	125048959	125248974	CSS0022779	16.7641	16.6145	8.1428	10.1798	10.8977	9.2605	9.4273	11.0576	na	na	na	na	na	na	na	na	PF07714:Protein tyrosine kinase	AT1G51940.1	protein kinase family protein, putative, expressed	0
Chr2	125942760	126142760	CSS0033864	3.7945	2.6655	3.5158	12.9714	9.0087	0.8247	0.0342	0.4368	na	na	na	na	na	na	na	na	na	AT5G45500.2	disease resistance protein, putative, expressed	0
Chr2	125942760	126142760	CSS0028142	0	0	0.5033	0.4415	0.1746	0.0112	0	0	na	na	na	na	na	na	na	na	na	na	na	0
Chr2	125942760	126142760	CSS0023070	0	0	0.459	0.1306	0.1305	0.015	0	0.4079	na	na	na	na	na	na	na	na	na	AT4G26270.1	6-phosphofructokinase, putative, expressed	0
Chr2	125942760	126142760	CSS0036496	0	0	0.3263	0.3357	0	0.0661	0	0	na	na	na	na	na	na	na	na	na	AT3G16370.1	GDSL-like lipase/acylhydrolase, putative, expressed	0
Chr2	125942760	126142760	CSS0000315	0	0	0.4417	0	0.0573	0	0	0.1571	na	na	na	na	na	na	na	na	na	AT3G16370.1	GDSL-like lipase/acylhydrolase, putative, expressed	0
Chr2	125942760	126142760	CSS0033121	6.3754	7.4763	2.7231	12.9723	7.7419	1.0546	0.0936	0.0277	na	na	na	na	na	na	na	na	na	AT5G45500.2	disease resistance protein, putative, expressed	0
Chr2	125942760	126142760	CSS0044759	2.8054	6.8661	1.6523	6.4842	6.5034	0.5737	0.0304	0.5003	na	na	na	na	na	na	na	na	na	AT5G45500.2	disease resistance protein, putative, expressed	0
Chr2	125942760	126142760	CSS0013088	0.0584	0.0359	0.5352	0.0699	0.1359	0.074	0.1423	0.1434	na	na	na	na	na	na	na	na	PF00657:GDSL-like Lipase/Acylhydrolase	AT3G16370.1	GDSL-like lipase/acylhydrolase, putative, expressed	0
Chr2	125942760	126142760	CSS0005003	37.7319	38.8306	41.9809	39.4219	35.1437	28.5625	45.0829	35.7965	na	na	na	na	na	na	na	na	PF00013:KH domain|PF01612:3'-5' exonuclease	AT2G25910.1	3-5 exonuclease/ nucleic acid binding protein, putative, expressed	0
Chr2	125942760	126142760	CSS0025809	0	0	0.9995	0.1765	0.1327	1.5441	0.0982	0.1587	na	na	na	na	na	na	na	na	PF00365:Phosphofructokinase	AT4G26270.1	6-phosphofructokinase, putative, expressed	0
Chr2	128084242	128284242	CSS0009939	19.3008	20.3608	23.1365	9.9041	9.2895	16.757	13.8088	17.4707	na	na	na	na	na	na	na	na	PF00069:Protein kinase domain	AT3G13690.1	protein kinase, putative, expressed	0
Chr2	128084242	128284242	CSS0004957	87.1652	89.2515	94.1268	55.8137	44.7361	84.419	61.6553	41.7587	na	na	na	na	na	na	na	na	PF00076:RNA recognition motif. (a.k.a. RRM, RBD, or RNP domain)	AT3G13700.2	RNA recognition motif containing protein, putative, expressed	0
Chr2	129179555	129517546	CSS0044764	7.516	1.9536	0	1.6691	6.7599	5.5774	3.4778	0	na	na	na	na	na	na	na	na	na	AT5G57815.1	cytochrome c oxidase subunit, putative, expressed	0
Chr2	129179555	129517546	CSS0040806	138.543	151.011	151.578	110.872	119.129	133.626	117.624	115.028	na	na	na	na	na	na	na	na	PF00400:WD domain, G-beta repeat|PF12265:Histone-binding protein RBBP4 or subunit C of CAF1 complex	AT2G19520.1	WD domain, G-beta repeat domain containing protein, expressed	0
Chr2	129179555	129517546	CSS0049028	23.6421	23.0716	20.0927	19.5608	17.768	18.7169	17.501	18.6406	na	na	na	na	na	na	na	na	PF05879:Root hair defective 3 GTP-binding protein (RHD3)	AT3G13870.1	SEY1, putative, expressed	0
Chr2	130354003	130554003	CSS0000356	7.3501	16.5335	28.1895	4.9782	2.5612	7.7841	4.0568	14.337	na	na	na	na	na	na	na	na	PF01798:snoRNA binding domain, fibrillarin|PF08156:NOP5NT (NUC127) domain	AT1G56110.1	nucleolar protein 5A, putative, expressed	0
Chr2	130354003	130554003	CSS0030092	16.6994	19.0683	17.4686	9.8361	5.993	14.2534	17.6099	22.7545	na	na	na	na	na	na	na	na	na	AT3G13780.1	expressed protein	0
Chr2	130354003	130554003	CSS0014312	0	0	0	0	0	0	0	0	na	na	na	na	na	na	na	na	na	na	na	0
Chr2	130354003	130554003	CSS0008759	1.4161	0.3308	0.3618	0.3724	0.2276	0.5094	0.4871	0.8106	na	na	na	na	na	na	na	na	na	na	na	0
Chr2	130354003	130554003	CSS0024874	0.2074	0.0717	0.276	0.2463	0.0515	0.2095	0.0818	0.2812	na	na	na	na	na	na	na	na	na	na	na	0
Chr2	130354003	130554003	CSS0034632	0.0388	0.0354	0.1045	0.6363	0.1373	0.3853	0.0896	0.4937	na	na	na	na	na	na	na	na	na	na	na	0
Chr2	130354003	130554003	CSS0040901	18.5674	22.6229	20.5352	16.792	13.7198	19.7721	15.3781	15.1086	na	na	na	na	na	na	na	na	PF03446:NAD binding domain of 6-phosphogluconate dehydrogenase|PF14833:NAD-binding of NADP-dependent 3-hydroxyisobutyrate dehydrogenase	AT1G17650.1	NAD binding domain of 6-phosphogluconate dehydrogenase containing protein, expressed	0
Chr2	133043003	133281963	CSS0025417	5.8417	0	3.9288	3.1331	0	10.5044	7.9	6.017	na	na	na	na	na	na	na	na	na	AT1G02080.1	CCR4-Not complex component, Not1domain containing protein, expressed	0
Chr2	133043003	133281963	CSS0042192	0.4375	0	3.5907	0.1255	0	3.7586	6.8036	7.5155	na	na	na	na	na	na	na	na	na	na	na	0
Chr2	133043003	133281963	CSS0024470	0.1919	0	5.6217	0.2455	0	5.7177	6.5571	4.7339	na	na	na	na	na	na	na	na	na	na	na	0
Chr2	134257382	134553133	CSS0036269	0	0	0	0	0	0	0	0	na	na	na	na	na	na	na	na	na	na	na	0
Chr2	134257382	134553133	CSS0007463	0	0	0	0	0	0	0	0	na	na	na	na	na	na	na	na	PF00078:Reverse transcriptase (RNA-dependent DNA polymerase)|PF14111:Domain of unknown function (DUF4283)	AT1G43760.1	expressed protein	0
Chr2	134257382	134553133	CSS0001108	15.4846	11.9772	26.8665	13.6828	14.7131	12.854	21.4594	14.3335	na	na	na	na	na	na	na	na	PF12906:RING-variant domain	AT1G50440.3	zinc finger, C3HC4 type family protein, expressed	0
Chr2	137619380	137828277	CSS0035431	2.3103	7.9711	10.4047	48.4348	24.9146	8.5058	41.5014	11.8683	na	na	na	na	na	na	na	na	PF07851:TMPIT-like protein	AT4G10430.3	transmembrane protein 120A, putative, expressed	0
Chr2	137619380	137828277	CSS0025791	0	0	0	0	0	0	0	0	na	na	na	na	na	na	na	na	PF00078:Reverse transcriptase (RNA-dependent DNA polymerase)|PF14111:Domain of unknown function (DUF4283)	AT1G43760.1	expressed protein	0
Chr2	137619380	137828277	CSS0034046	45.1843	36.9988	39.9181	43.1635	43.3154	38.5488	45.8418	38.6471	na	na	na	na	na	na	na	na	PF04146:YT521-B-like domain	AT3G13060.2	ECT5, putative, expressed	0
Chr2	137619380	137828277	CSS0015987	0	0	0	0	0	0	0	0	na	na	na	na	na	na	na	na	PF00078:Reverse transcriptase (RNA-dependent DNA polymerase)|PF14111:Domain of unknown function (DUF4283)	AT1G43760.1	expressed protein	0
Chr2	137619380	137828277	CSS0045613	0.3916	2.4042	2.2423	10.154	6.3354	2.711	15.9206	4.099	na	na	na	na	na	na	na	na	na	na	na	0
Chr2	137972756	138172756	CSS0028532	0	0	0	0	0	0	0	0	na	na	na	na	na	na	na	na	na	AT5G36930.1	transposon protein, putative, CACTA, En/Spm sub-class, expressed	0
Chr2	138489352	138689352	CSS0000524	29.4796	16.446	15.084	23.7957	21.393	27.8322	38.7931	20.8828	na	na	na	na	na	na	na	na	PF00400:WD domain, G-beta repeat	AT2G30050.1	WD domain, G-beta repeat domain containing protein, expressed	0
Chr2	138489352	138689352	CSS0024842	2.4615	0.8123	0.4139	0.3031	1.6009	0.9109	5.2346	1.4885	na	na	na	na	na	na	na	na	PF00544:Pectate lyase|PF04431:Pectate lyase, N terminus	AT5G15110.1	pectate lyase precursor, putative, expressed	0
Chr2	138489352	138689352	CSS0001784	0	0.1083	0	0	0.0135	0	0	0.1055	na	na	na	na	na	na	na	na	PF00400:WD domain, G-beta repeat	AT2G30050.1	WD domain, G-beta repeat domain containing protein, expressed	0
Chr2	138489352	138689352	CSS0027431	38.7304	22.0895	19.9889	24.7889	23.885	23.121	18.1852	19.226	na	na	na	na	na	na	na	na	PF00107:Zinc-binding dehydrogenase|PF08240:Alcohol dehydrogenase GroES-like domain	AT5G24760.1	dehydrogenase, putative, expressed	0
Chr2	139423096	139623096	CSS0014196	0.8705	1.6269	0.2411	0.4476	0.157	0.2664	2.65	0.5138	na	na	na	na	na	na	na	na	PF00704:Glycosyl hydrolases family 18	AT4G19810.1	glycosyl hydrolase, putative, expressed	0
Chr2	139423096	139623096	CSS0010247	0.2735	0.0695	0.0057	0.2419	0.2329	0	0.7767	0.444	na	na	na	na	na	na	na	na	PF07714:Protein tyrosine kinase|PF11883:Domain of unknown function (DUF3403)	AT4G11530.1	TKL_IRAK_DUF26-lc.20 - DUF26 kinases have homology to DUF26 containing loci, expressed	0
Chr2	139423096	139623096	CSS0039710	0.5658	0.05	0	0.183	2.8522	0	0	1.6292	na	na	na	na	na	na	na	na	PF00704:Glycosyl hydrolases family 18	AT4G19810.1	glycosyl hydrolase, putative, expressed	0
Chr2	146728695	146928695	CSS0039255	32.528	23.2848	28.8073	33.2997	39.2604	33.4311	34.6129	31.5212	na	na	na	na	na	na	na	na	PF00443:Ubiquitin carboxyl-terminal hydrolase|PF06337:DUSP domain	AT4G10570.1	ubiquitin carboxyl-terminal hydrolase 5, putative, expressed	0
Chr2	146728695	146928695	CSS0043776	12.6918	14.6697	15.0286	11.5965	11.8411	11.4	11.8694	10.576	na	na	na	na	na	na	na	na	PF14604:Variant SH3 domain	AT2G07360.1	SH3 domain containing protein, expressed	0
Chr2	146728695	146928695	CSS0028831	42.3669	22.843	16.4027	18.1628	18.36	20.9814	26.3931	24.6317	na	na	na	na	na	na	na	na	PF00628:PHD-finger	AT1G32810.2	expressed protein	0
Chr2	178367116	178567116	CSS0015285	0	0	0	0	0	0	0.0386	0	na	na	na	na	na	na	na	na	PF02458:Transferase family	AT3G26040.1	transferase family protein, putative, expressed	0
Chr2	178367116	178567116	CSS0018523	0.0317	0.2648	14.1307	0.4379	0.1776	0.0904	4.0521	0.1596	na	na	na	na	na	na	na	na	PF03969:AFG1-like ATPase	AT4G28070.1	ATPase, AFG1 family domain containing protein, expressed	0
Chr2	178367116	178567116	CSS0023830	0	0	8.5601	0.2331	0	0.0778	2.1423	0.1006	na	na	na	na	na	na	na	na	PF03969:AFG1-like ATPase	AT4G28070.2	ATPase, AFG1 family domain containing protein, expressed	0
Chr2	185787348	185987348	CSS0018658	0	0.0152	0	0	0	0	0	0	na	na	na	na	na	na	na	na	PF00076:RNA recognition motif. (a.k.a. RRM, RBD, or RNP domain)	AT5G64200.2	RNA recognition motif containing protein, expressed	0
Chr2	191552733	191752733	CSS0049223	28.2083	32.683	23.2597	12.7589	14.2706	19.9767	15.686	22.8885	na	na	na	na	na	na	na	na	PF01980:Uncharacterised protein family UPF0066	AT4G28020.1	regulator protein, putative, expressed	0
Chr2	191552733	191752733	CSS0029475	8.5038	9.6975	5.2565	5.1559	7.5599	5.0231	5.4721	15.162	na	na	na	na	na	na	na	na	PF13088:BNR repeat-like domain	AT5G57700.1	BNR/Asp-box repeat family protein, putative, expressed	0
Chr2	192102477	192400318	CSS0018556	0	0	0	0	0	0	0	0	na	na	na	na	na	na	na	na	PF13359:DDE superfamily endonuclease	AT5G35695.1	transposon protein, putative, CACTA, En/Spm sub-class, expressed	0
Chr2	192102477	192400318	CSS0041373	64.2	79.875	76.2353	71.4289	56.5501	67.6672	60.6219	52.3808	na	na	na	na	na	na	na	na	na	AT5G57655.2	xylose isomerase, putative, expressed	0
Chr2	192102477	192400318	CSS0023867	3.1704	2.8762	3.2258	3.4329	3.4326	1.7969	19.023	1.4773	na	na	na	na	na	na	na	na	PF02779:Transketolase, pyrimidine binding domain|PF02780:Transketolase, C-terminal domain|PF13292:1-deoxy-D-xylulose-5-phosphate synthase	AT4G15560.1	transketolase, putative, expressed	0
Chr2	192102477	192400318	CSS0043739	46.7723	46.1793	51.1133	60.9931	76.2673	43.9196	56.642	36.0689	na	na	na	na	na	na	na	na	PF00025:ADP-ribosylation factor family	AT2G24765.1	ADP-ribosylation factor, putative, expressed	0
Chr2	210921272	211121272	CSS0040690	23.7867	27.3943	20.4129	12.8832	24.26	24.7181	20.6654	31.9304	na	na	na	na	na	na	na	na	PF00270:DEAD/DEAH box helicase|PF00271:Helicase conserved C-terminal domain|PF13959:Domain of unknown function (DUF4217)	AT2G40700.1	DEAD-box ATP-dependent RNA helicase, putative, expressed	0
Chr2	210921272	211121272	CSS0032321	149.708	193.736	280.258	256.413	268.945	186.528	138.148	177.407	na	na	na	na	na	na	na	na	PF00166:Chaperonin 10 Kd subunit	AT5G20720.3	chaperonin, putative, expressed	0
Chr2	210921272	211121272	CSS0011558	76.9446	94.5057	26.6209	23.6233	41.5955	39.7999	37.7635	42.8324	na	na	na	na	na	na	na	na	PF02362:B3 DNA binding domain	AT1G19220.1	auxin response factor 19, putative, expressed	0
Chr2	210921272	211121272	CSS0043443	0	0.0005	0.0015	0.0137	0.0001	0	0.0002	0.0002	na	na	na	na	na	na	na	na	PF13456:Reverse transcriptase-like	AT5G42905.1	nucleic acid binding protein, putative, expressed	0
Chr2	210921272	211121272	CSS0004751	13.3756	12.193	14.4828	12.9081	12.7531	14.1846	13.6489	12.8933	na	na	na	na	na	na	na	na	na	na	na	0
Chr2	210921272	211121272	CSS0025004	69.204	104.625	31.0199	27.4163	40.1809	43.0811	37.8591	27.3583	na	na	na	na	na	na	na	na	PF02309:AUX/IAA family	AT5G20730.2	auxin response factor, putative, expressed	0
Chr2	211194195	211422397	CSS0015357	98.7001	49.7264	108.581	73.964	68.3972	79.8394	50.0313	44.2026	na	na	na	na	na	na	na	na	PF04043:Plant invertase/pectin methylesterase inhibitor	AT5G20740.1	invertase/pectin methylesterase inhibitor family protein, putative, expressed	0
Chr2	211194195	211422397	CSS0032426	23.0144	18.6817	25.5568	21.1906	15.3832	21.4867	17.1791	18.2853	na	na	na	na	na	na	na	na	na	na	na	0
Chr2	211194195	211422397	CSS0010451	59.3845	53.2465	47.3881	43.5942	44.9596	48.1538	37.396	45.63	na	na	na	na	na	na	na	na	PF00109:Beta-ketoacyl synthase, N-terminal domain|PF02801:Beta-ketoacyl synthase, C-terminal domain	AT1G74960.3	3-oxoacyl-synthase, putative, expressed	0
Chr2	211513109	211822473	CSS0005573	153.846	107.843	125.992	271.458	269.321	172.53	253.756	143.753	na	na	na	na	na	na	na	na	PF00578:AhpC/TSA family	AT3G26060.2	peroxiredoxin, putative, expressed	0
Chr2	211513109	211822473	CSS0048779	55.0898	38.3778	44.89	73.3641	92.531	54.6056	81.9042	78.0265	na	na	0.763663	0.0274285	na	na	na	na	PF00578:AhpC/TSA family	AT3G26060.1	peroxiredoxin, putative, expressed	0.0274285
Chr2	211513109	211822473	CSS0046357	3.8145	1.1778	2.6903	2.8931	1.4838	2.6692	3.1667	1.6669	na	na	na	na	na	na	na	na	PF01794:Ferric reductase like transmembrane component|PF08022:FAD-binding domain|PF08030:Ferric reductase NAD binding domain|PF08414:Respiratory burst NADPH oxidase|PF13202:EF hand	AT1G19230.1	ferric reductase, putative, expressed	0
Chr2	211513109	211822473	CSS0015075	0.0771	0.0461	0.1156	0.0235	0.0449	0	0.007	0.0131	na	na	na	na	na	na	na	na	PF06839:GRF zinc finger|PF12776:Myb/SANT-like DNA-binding domain|PF13359:DDE superfamily endonuclease	AT5G41980.1	hypothetical protein	0
Chr2	211513109	211822473	CSS0018638	0	0	0	0	0	0	0	0	na	na	na	na	na	na	na	na	PF02519:Auxin responsive protein	AT5G20810.1	OsSAUR38 - Auxin-responsive SAUR gene family member, expressed	0
Chr2	211513109	211822473	CSS0005305	0.4332	0.0839	0.0302	1.2164	0.4689	0.0784	0.3725	0.0113	na	na	na	na	na	na	na	na	PF00743:Flavin-binding monooxygenase-like	AT1G19250.1	flavin-containing monooxygenase family protein, putative, expressed	0
Chr2	211513109	211822473	CSS0023587	26.3585	21.6753	26.6394	20.3584	19.1301	21.3108	20.6573	24.1392	na	na	na	na	na	na	na	na	na	AT1G19240.1	expressed protein	0
Chr2	211513109	211822473	CSS0039496	11.7114	9.3683	13.6675	12.0761	11.6587	13.851	13.4766	13.6819	na	na	na	na	na	na	na	na	na	AT3G10572.1	expressed protein	0
Chr2	212163013	212363013	CSS0022673	56.1275	46.0458	57.0394	95.4897	72.3409	101.363	50.6896	88.7151	na	na	na	na	na	na	na	na	na	AT1G73430.2	conserved oligomeric Golgi complex component 3, putative, expressed	0
Chr2	212163013	212363013	CSS0016412	29.9197	31.5439	42.1275	62.5932	57.69	65.7976	47.6619	70.0046	na	na	na	na	na	na	na	na	na	AT1G73430.2	conserved oligomeric Golgi complex component 3, putative, expressed	0
Chr2	212163013	212363013	CSS0017362	0	0	0	0	0	0	0	0	na	na	na	na	na	na	na	na	PF05699:hAT family C-terminal dimerisation region|PF14291:Domain of unknown function (DUF4371)	AT3G29765.1	hAT dimerisation domain-containing protein, putative, expressed	0
Chr2	212163013	212363013	CSS0045801	0	0.0451	0	0	0.0923	0	0	0.0621	na	na	na	na	na	na	na	na	na	na	na	0
Chr2	212163013	212363013	CSS0029221	0	0	0	0	0	0	0	0	na	na	na	na	na	na	na	na	na	na	na	0
Chr2	212163013	212363013	CSS0005787	0.0421	0.1532	0.2049	0.0176	0.7209	0.026	0.4344	0.2119	na	na	na	na	na	na	na	na	PF00098:Zinc knuckle|PF14223:gag-polypeptide of LTR copia-type	AT5G53670.1	expressed protein	0
Chr2	212163013	212363013	CSS0011322	21.4614	20.9191	11.865	16.9158	19.3019	19.5624	14.2902	15.3082	na	na	na	na	na	na	na	na	PF00118:TCP-1/cpn60 chaperonin family|PF01363:FYVE zinc finger|PF01504:Phosphatidylinositol-4-phosphate 5-Kinase	AT3G14270.1	chaperonin Cpn60/TCP-1, putative, expressed	0
Chr2	212163013	212363013	CSS0010075	171.984	123.325	163.314	212.95	234.934	275.511	163.094	340.693	na	na	na	na	na	na	na	na	na	AT1G73430.2	conserved oligomeric Golgi complex component 3, putative, expressed	0
Chr2	212163013	212363013	CSS0036462	37.2967	27.4583	34.2421	28.779	28.226	37.7406	21.115	38.2131	na	na	na	na	na	na	na	na	PF08423:Rad51|PF14520:Helix-hairpin-helix domain	AT5G20850.1	DNA repair protein Rad51, putative, expressed	0
Chr2	212163013	212363013	CSS0014883	0.017	0.3507	0.2651	0.3275	0.0135	0.0167	0	0.1556	-0.758907	0.0290048	na	na	-0.751957	0.0314069	-0.72244	0.0429473	PF01095:Pectinesterase|PF04043:Plant invertase/pectin methylesterase inhibitor	AT5G20860.1	pectinesterase, putative, expressed	0.0290048
Chr2	212163013	212363013	CSS0010879	0	0.0696	0	0.0281	0	0.0037	0	0	na	na	na	na	na	na	na	na	PF01095:Pectinesterase|PF04043:Plant invertase/pectin methylesterase inhibitor	AT2G26450.1	pectinesterase, putative, expressed	0
Chr2	212163013	212363013	CSS0022852	119.111	121.329	142.429	222.203	198.702	250.905	126.449	256.495	na	na	na	na	na	na	na	na	PF04136:Sec34-like family	AT1G73430.2	conserved oligomeric Golgi complex component 3, putative, expressed	0
Chr2	212427589	212773279	CSS0036591	0.6988	0.3987	0.9156	1.2027	1.0536	1.399	0.6307	0.7921	na	na	na	na	na	na	na	na	PF01095:Pectinesterase|PF04043:Plant invertase/pectin methylesterase inhibitor	AT2G26440.1	pectinesterase, putative, expressed	0
Chr2	212427589	212773279	CSS0043318	0	0	0	0	0	0	0	0	na	na	na	na	na	na	na	na	na	na	na	0
Chr2	212427589	212773279	CSS0035457	10.7119	5.3817	10.6028	13.1862	9.7545	9.6867	18.06	8.5237	na	na	na	na	na	na	na	na	PF01095:Pectinesterase|PF04043:Plant invertase/pectin methylesterase inhibitor	AT4G33220.1	pectinesterase, putative, expressed	0
Chr3	1704215	1904215	CSS0032782	0.394	4.5016	3.0198	0.4417	0.3923	0.5483	1.4789	3.3231	na	na	na	na	na	na	na	na	PF00083:Sugar (and other) transporter	AT4G35300.4	transporter family protein, putative, expressed	0
Chr3	1704215	1904215	CSS0002452	5.4274	7.5974	3.8726	5.0985	6.1925	4.2437	3.3112	3.9614	na	na	na	na	na	na	na	na	PF00060:Ligand-gated ion channel|PF00497:Bacterial extracellular solute-binding proteins, family 3|PF01094:Receptor family ligand binding region	AT2G17260.1	glutamate receptor, putative, expressed	0
Chr3	1704215	1904215	CSS0044897	64.3998	96.2247	67.1264	57.0858	28.3536	112.463	18.3267	19.6879	na	na	na	na	na	na	na	na	PF04674:Phosphate-induced protein 1 conserved region	AT2G17230.1	phosphate-induced protein 1 conserved region domain containing protein, expressed	0
Chr3	1704215	1904215	CSS0030147	6.2862	0	1.1248	7.3478	2.0563	2.9228	0	2.5681	na	na	na	na	na	na	na	na	PF00288:GHMP kinases N terminal domain|PF08544:GHMP kinases C terminal	AT2G17265.1	GHMP kinases ATP-binding protein, putative, expressed	0
Chr3	1704215	1904215	CSS0012413	22.0708	19.7622	17.8736	21.3938	19.2031	16.5145	17.0798	13.3778	na	na	na	na	na	na	na	na	PF03071:GNT-I family	AT4G38240.2	N-acetylglucosaminyltransferase I, putative, expressed	0
Chr3	1704215	1904215	CSS0006416	4.504	0.5902	0.5888	0.3122	0.0266	15.3747	0.0047	0.0511	na	na	na	na	na	na	na	na	PF00891:O-methyltransferase|PF08100:Dimerisation domain	AT4G35160.1	O-methyltransferase, putative, expressed	0
Chr3	3120490	3320501	CSS0008740	24.2797	16.4932	23.1897	23.8568	32.06	18.2772	31.1454	15.7677	na	na	na	na	na	na	na	na	PF06911:Senescence-associated protein	AT2G17840.1	senescence-associated protein, putative, expressed	0
Chr3	3120490	3320501	CSS0007690	13.7716	29.615	19.4216	19.8377	16.4633	11.0672	7.2738	9.8139	na	na	-0.715257	0.0460924	na	na	-0.718561	0.0446291	PF00082:Subtilase family|PF02225:PA domain|PF05922:Peptidase inhibitor I9	AT4G34980.1	OsSub28 - Putative Subtilisin homologue, expressed	0.0446291
Chr3	3120490	3320501	CSS0048155	18.9969	18.7018	17.7176	21.1764	25.219	19.0618	21.6419	22.2257	na	na	na	na	na	na	na	na	PF04515:Plasma-membrane choline transporter	AT4G38640.1	choline transporter-related, putative, expressed	0
Chr3	3120490	3320501	CSS0012439	44.2202	65.9106	69.2266	71.2081	74.2823	87.3067	72.6589	68.1402	na	na	na	na	na	na	na	na	PF00314:Thaumatin family	AT4G38660.1	thaumatin, putative, expressed	0
Chr3	3120490	3320501	CSS0015090	27.6988	30.0297	22.3811	29.0263	25.2722	19.834	20.3241	14.0423	na	na	-0.725997	0.041439	na	na	na	na	PF00160:Cyclophilin type peptidyl-prolyl cis-trans isomerase/CLD	AT4G34960.1	peptidyl-prolyl cis-trans isomerase, putative, expressed	0.041439
Chr3	3120490	3320501	CSS0041825	18.2718	15.7509	8.9798	11.7617	18.537	9.2403	15.1358	22.8374	na	na	na	na	na	na	na	na	PF00331:Glycosyl hydrolase family 10|PF06813:Nodulin-like	AT4G34950.1	nodulin, putative, expressed	0
Chr3	3325232	3525232	CSS0033859	64.1019	162.921	97.0342	60.2671	23.1406	66.2372	18.6636	31.763	na	na	-0.760063	0.0286166	na	na	-0.715472	0.0459965	PF00098:Zinc knuckle|PF00313:'Cold-shock' DNA-binding domain	AT2G21060.1	glycine-rich protein 2, putative, expressed	0.0286166
Chr3	3325232	3525232	CSS0034850	3.5737	3.2583	4.7857	5.2782	1.3312	2.5204	2.7734	4.0083	-0.818428	0.0130014	na	na	-0.795502	0.018235	na	na	PF00514:Armadillo/beta-catenin-like repeat	AT4G34940.1	armadillo/beta-catenin repeat family protein, putative, expressed	0.0130014
Chr3	3325232	3525232	CSS0001593	0.0132	0.057	0	0.1847	0.1181	0.2751	0.6068	0.1683	na	na	na	na	na	na	na	na	PF02453:Reticulon	AT5G58000.1	reticulon domain containing protein, putative, expressed	0
Chr3	3325232	3525232	CSS0033521	29.5023	48.5773	43.0485	36.9084	32.3912	43.0478	33.1064	44.6023	na	na	na	na	na	na	na	na	PF01490:Transmembrane amino acid transporter protein	AT2G21050.1	transmembrane amino acid transporter protein, putative, expressed	0
Chr3	6681998	6890083	CSS0046363	11.7858	7.1581	4.5259	4.1317	6.2405	5.0182	13.162	9.4538	na	na	na	na	na	na	na	na	PF00931:NB-ARC domain	AT1G50180.1	NBS-LRR disease resistance protein, putative, expressed	0
Chr3	6681998	6890083	CSS0012504	2.0876	3.9014	3.6647	4.3067	4.8569	1.5647	3.1782	9.2412	na	na	na	na	na	na	na	na	PF02519:Auxin responsive protein	AT5G10990.1	OsSAUR27 - Auxin-responsive SAUR gene family member, expressed	0
Chr3	6681998	6890083	CSS0030409	78.1832	70.9302	78.584	52.4173	47.7442	45.3042	34.9817	45.0628	-0.737025	0.0369701	-0.86716	0.00529202	-0.761214	0.0282333	-0.838968	0.00921914	na	AT3G01130.2	expressed protein	0.00529202
Chr3	6681998	6890083	CSS0001897	0.6614	0.028	0.0487	0.1229	0.0523	0.0208	0.226	1.5386	na	na	na	na	na	na	na	na	na	na	na	0
Chr3	6681998	6890083	CSS0028050	43.3861	50.947	60.9019	24.756	33.0255	50.9404	29.7137	63.7917	na	na	na	na	na	na	na	na	PF01207:Dihydrouridine synthase (Dus)	AT4G38890.1	tRNA-dihydrouridine synthase 3-like, putative, expressed	0
Chr3	6681998	6890083	CSS0001216	40.5111	38.2888	26.8292	25.2232	26.6547	31.8074	24.0116	24.0999	na	na	na	na	na	na	na	na	PF00170:bZIP transcription factor	AT4G38900.3	bZIP family transcription factor, putative, expressed	0
Chr3	6681998	6890083	CSS0021274	0	0.1346	0.0395	0.0215	0.0104	0.0132	0.0479	0.1886	na	na	na	na	na	na	na	na	na	na	na	0
Chr3	6681998	6890083	CSS0025491	0.0494	0.8819	0.9046	0.0662	0.1918	0.3032	0.5177	0.4309	na	na	na	na	na	na	na	na	PF14543:Xylanase inhibitor N-terminal	AT1G05840.1	aspartic proteinase-like protein 2 precursor, putative, expressed	0
Chr3	6681998	6890083	CSS0007490	0.8378	1.6689	0.7181	1.0052	0.9332	1.0889	1.7234	2.5751	na	na	na	na	na	na	na	na	na	na	na	0
Chr3	6681998	6890083	CSS0037846	1.9756	3.8774	1.4395	3.9827	0.9928	3.5801	1.8558	2.0165	na	na	na	na	na	na	na	na	PF00230:Major intrinsic protein	AT3G54820.1	aquaporin protein, putative, expressed	0
Chr3	6681998	6890083	CSS0045438	56.628	56.1404	83.5913	96.1983	48.231	73.7816	48.4435	61.8555	na	na	na	na	na	na	na	na	PF00156:Phosphoribosyl transferase domain|PF13522:Glutamine amidotransferase domain	AT4G34740.1	amidophosphoribosyltransferase, chloroplast precursor, putative, expressed	0
Chr3	6681998	6890083	CSS0044373	13.758	22.0599	25.8419	28.554	28.3166	28.4875	35.7439	28.2	na	na	0.752063	0.0313694	na	na	na	na	PF06217:GAGA binding protein-like family	AT2G21240.2	GAGA-binding protein, putative, expressed	0.0313694
Chr3	9972998	10172998	CSS0040094	663.427	617.557	880.535	584.013	456.377	676.786	568.374	581.815	na	na	na	na	na	na	na	na	PF03297:S25 ribosomal protein	AT2G21580.1	40S ribosomal protein S25, putative, expressed	0
Chr3	9972998	10172998	CSS0022058	24.5811	22.3619	20.1514	18.7058	28.6149	24.0392	24.3994	29.8402	na	na	na	na	na	na	na	na	na	AT2G16365.2	expressed protein	0
Chr3	9972998	10172998	CSS0030852	149.198	118.687	94.7886	92.069	117.06	95.6434	106.628	103.726	na	na	na	na	na	na	na	na	PF03248:Rer1 family	AT4G39220.1	Rer1 protein, putative, expressed	0
Chr3	9972998	10172998	CSS0034094	62.8651	64.2746	84.3409	62.7609	50.5147	84.3863	59.6957	71.5379	na	na	na	na	na	na	na	na	PF01728:FtsJ-like methyltransferase|PF07780:Spb1 C-terminal domain|PF11861:Domain of unknown function (DUF3381)	AT4G25730.1	ribosomal RNA large subunit methyltransferase J, putative, expressed	0
Chr3	9972998	10172998	CSS0049629	34.8787	26.6975	20.2162	15.1437	14.811	20.1839	16.7809	33.5362	na	na	na	na	na	na	na	na	PF00804:Syntaxin	AT2G18260.1	syntaxin-related protein, putative, expressed	0
Chr3	9972998	10172998	CSS0047304	4.2731	4.3254	4.9034	4.7674	5.3237	3.0936	4.5574	3.2539	na	na	na	na	na	na	na	na	PF00394:Multicopper oxidase|PF07731:Multicopper oxidase|PF07732:Multicopper oxidase	AT5G03260.1	laccase precursor protein, putative, expressed	0
Chr3	11847543	12047543	CSS0019753	0	0	0	0	0.0379	0	0	0	na	na	na	na	na	na	na	na	PF03181:BURP domain	AT1G49320.1	BURP domain containing protein, expressed	0
Chr3	11847543	12047543	CSS0039349	0	0	0	0	0	0	0	0	na	na	na	na	na	na	na	na	PF10950:Organ specific protein	na	na	0
Chr3	11847543	12047543	CSS0001855	0	0	0	0	0.1943	0	0	0.09	na	na	na	na	na	na	na	na	PF03181:BURP domain	AT1G49320.1	BURP domain containing protein, expressed	0
Chr3	11847543	12047543	CSS0024638	6.2485	1.6917	13.8522	3.9236	0.8698	1.6799	12.5796	17.0142	na	na	na	na	na	na	na	na	PF03181:BURP domain	AT1G49320.1	BURP domain containing protein, expressed	0
Chr3	11847543	12047543	CSS0024766	0.2684	0.7205	0.2506	0.3559	0.1674	0.1776	0.3971	0.6687	na	na	na	na	na	na	na	na	na	na	na	0
Chr3	11847543	12047543	CSS0038929	3.2261	2.4605	3.226	6.8097	2.392	3.7094	4.6562	4.704	na	na	na	na	na	na	na	na	PF10950:Organ specific protein	na	na	0
Chr3	12107540	12307540	CSS0030457	0	0	0	0	0.0263	0	0	0.0191	na	na	na	na	na	na	na	na	PF03181:BURP domain	AT1G49320.1	BURP domain containing protein, expressed	0
Chr3	12107540	12307540	CSS0014268	0	0.1147	0	0	0	0.0236	0	0.1236	na	na	na	na	na	na	na	na	na	AT1G19690.1	NAD dependent epimerase/dehydratase family protein, putative, expressed	0
Chr3	12107540	12307540	CSS0014637	1.9971	1.2714	1.2469	0.0467	0.2309	0.6361	0.5414	0.5648	na	na	na	na	na	na	na	na	PF10950:Organ specific protein	na	na	0
Chr3	14579982	14779982	CSS0044552	0	0	0	0	0	0	0	0	na	na	na	na	na	na	na	na	PF00450:Serine carboxypeptidase	AT3G63470.1	OsSCP40 - Putative Serine Carboxypeptidase homologue, expressed	0
Chr3	14579982	14779982	CSS0044635	0.0179	0	0.0916	0.0398	0.446	0.2756	0.0996	0.121	na	na	na	na	na	na	na	na	PF13966:zinc-binding in reverse transcriptase	na	na	0
Chr3	14579982	14779982	CSS0011815	51.915	55.649	56.5972	72.241	65.2134	68.2407	59.9422	49.3462	na	na	na	na	na	na	na	na	PF00069:Protein kinase domain|PF06220:U1 zinc finger	AT3G50530.1	CAMK_CAMK_like.36 - CAMK includes calcium/calmodulin depedent protein kinases, expressed	0
Chr3	14579982	14779982	CSS0036254	0	0	0	0	0.022	0	0	0	na	na	na	na	na	na	na	na	PF00450:Serine carboxypeptidase	AT3G63470.1	OsSCP40 - Putative Serine Carboxypeptidase homologue, expressed	0
Chr3	16739823	16939823	CSS0019898	21.8362	16.9802	17.1897	16.8012	17.4264	15.1228	21.6615	13.9488	na	na	na	na	na	na	na	na	na	na	na	0
Chr3	16739823	16939823	CSS0000353	12.7791	10.5615	7.3545	8.3225	11.6625	10.7192	12.4465	11.3273	na	na	na	na	na	na	na	na	PF05705:Eukaryotic protein of unknown function (DUF829)	AT2G15695.1	expressed protein	0
Chr3	16739823	16939823	CSS0039823	13.4763	9.9222	4.7483	3.9158	8.1475	7.9701	3.9127	3.5542	na	na	na	na	na	na	na	na	PF02234:Cyclin-dependent kinase inhibitor	AT1G49620.1	cyclin-dependent kinase inhibitor, putative, expressed	0
Chr3	16739823	16939823	CSS0047390	2.9806	1.441	3.7485	0.567	8.5167	4.531	4.7152	1.8693	na	na	na	na	na	na	na	na	PF07859:alpha/beta hydrolase fold	AT1G47480.1	gibberellin receptor GID1L2, putative, expressed	0
Chr3	16739823	16939823	CSS0012808	0	0	0.831	0.0774	0.003	0.0046	0.006	0	na	na	na	na	na	na	na	na	PF00005:ABC transporter	AT3G59140.1	ABC transporter, ATP-binding protein, putative, expressed	0
Chr3	16739823	16939823	CSS0049516	18.0701	13.4273	14.8778	13.8324	13.689	10.3603	13.4314	11.6054	na	na	na	na	na	na	na	na	PF02362:B3 DNA binding domain	AT5G42700.1	B3 DNA binding domain containing protein, expressed	0
Chr3	16739823	16939823	CSS0001000	79.6375	74.8236	95.385	74.6057	95.6337	92.0264	77.8105	100.514	na	na	na	na	na	na	na	na	PF00675:Insulinase (Peptidase family M16)|PF05193:Peptidase M16 inactive domain|PF08367:Peptidase M16C associated	AT1G49630.3	M16 domain containing zinc peptidase, putative, expressed	0
Chr3	16739823	16939823	CSS0035537	0	0	0	0	0	0	0	0	na	na	na	na	na	na	na	na	PF07859:alpha/beta hydrolase fold	AT1G47480.1	gibberellin receptor GID1L2, putative, expressed	0
Chr3	17102132	17302132	CSS0039801	0	0.1025	0.0474	0.0766	0.1883	0.0536	0.0952	0	na	na	na	na	na	na	na	na	PF07859:alpha/beta hydrolase fold	AT3G48690.1	gibberellin receptor GID1L2, putative, expressed	0
Chr3	17102132	17302132	CSS0043788	1.7913	0.2248	1.1043	1.111	1.1684	1.0737	1.5765	0.4923	na	na	na	na	na	na	na	na	PF07859:alpha/beta hydrolase fold	AT3G48690.1	gibberellin receptor GID1L2, putative, expressed	0
Chr3	17102132	17302132	CSS0001260	0	0	0	0	0	0	0	0	na	na	na	na	na	na	na	na	PF07859:alpha/beta hydrolase fold	AT3G48700.1	gibberellin receptor GID1L2, putative, expressed	0
Chr3	17102132	17302132	CSS0035752	0	0	0	0	0	0	0	0	na	na	na	na	na	na	na	na	PF07727:Reverse transcriptase (RNA-dependent DNA polymerase)	AT4G23160.1	TKL_IRAK_DUF26-lc.24 - DUF26 kinases have homology to DUF26 containing loci, expressed	0
Chr3	17102132	17302132	CSS0006135	0.0997	0.3677	0.2474	0.2944	0.0229	0.4034	0.5467	0.1557	na	na	na	na	na	na	na	na	PF07859:alpha/beta hydrolase fold	AT2G03550.1	gibberellin receptor GID1L2, putative, expressed	0
Chr3	19057956	19402585	CSS0033573	1.363	0.4677	0.8771	1.6508	0.2432	0.5479	0.839	0.1247	na	na	na	na	na	na	na	na	PF00201:UDP-glucoronosyl and UDP-glucosyl transferase	AT4G34131.1	anthocyanin 3-O-beta-glucosyltransferase, putative, expressed	0
Chr3	19057956	19402585	CSS0009012	1.5196	0.5608	3.3009	1.8157	0.5135	3.5337	0.1481	0.1687	na	na	na	na	na	na	na	na	PF00201:UDP-glucoronosyl and UDP-glucosyl transferase	AT4G34131.1	anthocyanin 3-O-beta-glucosyltransferase, putative, expressed	0
Chr3	19057956	19402585	CSS0003830	29.025	41.5599	34.0788	35.0062	28.9463	39.0685	40.9577	26.4807	na	na	na	na	na	na	na	na	PF04669:Polysaccharide biosynthesis	AT5G67210.1	plant-specific domain TIGR01627 family protein, expressed	0
Chr3	19057956	19402585	CSS0031930	0.9081	0.1314	0.1377	0.4458	0.4085	0.2496	0.0777	0.2549	na	na	na	na	na	na	na	na	PF00201:UDP-glucoronosyl and UDP-glucosyl transferase	AT4G34131.1	anthocyanin 3-O-beta-glucosyltransferase, putative, expressed	0
Chr3	19057956	19402585	CSS0020315	66.1017	53.8494	43.4258	42.3639	37.8591	54.2281	45.6234	38.7728	na	na	na	na	na	na	na	na	na	AT3G19420.1	PTEN, putative, expressed	0
Chr3	19057956	19402585	CSS0003976	19.5938	10.7657	13.156	14.2628	4.8521	16.8971	6.3788	4.4428	na	na	-0.732658	0.0387028	na	na	na	na	PF00168:C2 domain	AT4G34150.1	retrotransposon protein, putative, unclassified, expressed	0.0387028
Chr3	19057956	19402585	CSS0007231	0.1411	0.2037	0.3393	0.5194	0.5031	0.2114	1.6853	0.1553	na	na	na	na	na	na	na	na	na	AT1G47056.1	OsFBL19 - F-box domain and LRR containing protein, expressed	0
Chr3	19057956	19402585	CSS0007207	364.425	266.53	240.277	155.543	228.973	236.021	266.81	314.019	na	na	na	na	na	na	na	na	PF00134:Cyclin, N-terminal domain|PF02984:Cyclin, C-terminal domain	AT4G34160.1	cyclin, putative, expressed	0
Chr3	19057956	19402585	CSS0021545	0.136	0	0.4166	0.1983	0.1375	0.1184	0.1097	0.0278	na	na	na	na	na	na	na	na	na	AT4G06744.1	uncharacterized protein At4g06744 precursor, putative, expressed	0
Chr3	19057956	19402585	CSS0045096	18.5554	12.8424	10.8586	12.4476	8.7475	8.266	10.6995	10.4852	na	na	na	na	na	na	na	na	PF00112:Papain family cysteine protease|PF00396:Granulin|PF08246:Cathepsin propeptide inhibitor domain (I29)	AT1G47128.1	oryzain beta chain precursor, putative, expressed	0
Chr3	22960350	23160350	CSS0033255	1.2162	2.9411	5.0299	3.9362	1.8388	1.7109	4.1188	2.2176	na	na	na	na	na	na	na	na	PF00134:Cyclin, N-terminal domain|PF02984:Cyclin, C-terminal domain	AT1G70210.1	cyclin, putative, expressed	0
Chr3	22960350	23160350	CSS0049074	0.9077	0	1.1038	0.9477	2.3685	0	0.1267	0	na	na	na	na	na	na	na	na	PF00917:MATH domain	AT5G26280.1	ubiquitin carboxyl-terminal hydrolase, putative, expressed	0
Chr3	22960350	23160350	CSS0024496	1.3905	0.8295	1.4002	1.8475	0.1997	1.1561	0.5506	0.5059	-0.846673	0.00800695	-0.755378	0.0302099	-0.84068	0.00894037	-0.776056	0.023573	PF00860:Permease family	AT1G60030.1	nucleobase-ascorbate transporter, putative, expressed	0.00800695
Chr3	22960350	23160350	CSS0002497	0	0	0	0.0225	0	0	0	0	na	na	na	na	na	na	na	na	na	na	na	0
Chr3	22960350	23160350	CSS0003834	2.2418	1.0407	0.8116	2.1239	5.4907	1.732	1.2708	2.8566	na	na	na	na	na	na	na	na	na	AT4G33800.1	expressed protein	0
Chr3	28826978	29026978	CSS0020580	1.9612	0	0	6.2674	15.398	1.2497	0.1482	0	na	na	na	na	na	na	na	na	na	na	na	0
Chr3	28826978	29026978	CSS0005733	4.2857	2.4015	6.3808	7.5981	6.483	4.3132	9.6649	2.0006	na	na	na	na	na	na	na	na	na	na	na	0
Chr3	28826978	29026978	CSS0013377	0	0	0	0	0	0	0	0.1106	na	na	na	na	na	na	na	na	na	na	na	0
Chr3	28826978	29026978	CSS0047072	22.9704	24.4915	17.2515	20.0043	14.9685	23.0962	4.1519	9.8056	na	na	-0.797526	0.0177278	na	na	na	na	PF00564:PB1 domain	AT5G64430.1	PB1 domain containing protein, expressed	0.0177278
Chr3	28826978	29026978	CSS0029819	5.4102	5.7362	1.5172	2.8346	2.7076	0.8843	2.9479	2.6519	na	na	na	na	na	na	na	na	PF12734:Cysteine-rich TM module stress tolerance	na	na	0
Chr3	29234410	29434410	CSS0011427	0	0	0	0	0	0	0	0	na	na	na	na	na	na	na	na	na	na	na	0
Chr3	30804453	31004453	CSS0042184	0	0	0	0	0	0	0	0	na	na	na	na	na	na	na	na	na	AT5G53990.1	UDP-glucoronosyl and UDP-glucosyl transferase domain containing protein, expressed	0
Chr3	30804453	31004453	CSS0038957	0.0131	0.0147	0	0.1647	0.2261	0.451	0.1532	0.1051	na	na	na	na	na	na	na	na	PF00069:Protein kinase domain	AT3G06030.1	STE_MEKK_ste11_MAP3K.2 - STE kinases include homologs to sterile 7, sterile 11 and sterile 20 from yeast, expressed	0
Chr3	32503647	32721166	CSS0023548	0.8045	1.0163	0.1153	0.9562	0.6515	0.3394	0.6417	0.3597	na	na	na	na	na	na	na	na	PF12874:Zinc-finger of C2H2 type	AT2G19380.1	ZOS1-11 - C2H2 zinc finger protein, expressed	0
Chr3	32503647	32721166	CSS0040535	17.0779	19.5853	17.7287	29.44	32.7123	11.2566	23.8083	16.5444	na	na	na	na	na	na	na	na	PF00155:Aminotransferase class I and II	AT1G70580.4	aminotransferase, classes I and II, domain containing protein, expressed	0
Chr3	32503647	32721166	CSS0029976	11.7802	8.0167	7.2361	6.7994	5.7552	9.3855	3.4307	9.0219	na	na	na	na	na	na	na	na	PF03134:TB2/DP1, HVA22 family|PF12874:Zinc-finger of C2H2 type	AT1G74520.1	HVA22, putative, expressed	0
Chr3	32503647	32721166	CSS0041479	4.1641	3.2036	2.8717	6.7434	3.965	3.2325	2.7371	2.1024	na	na	na	na	na	na	na	na	PF03134:TB2/DP1, HVA22 family|PF12874:Zinc-finger of C2H2 type	AT1G74520.1	HVA22, putative, expressed	0
Chr3	32503647	32721166	CSS0000972	40.5955	55.0856	137.131	42.1997	55.0094	45.3054	49.2898	42.0506	na	na	na	na	na	na	na	na	PF00117:Glutamine amidotransferase class-I	AT2G23970.1	class I glutamine amidotransferase, putative, expressed	0
Chr3	33763247	33963247	CSS0023254	0.0156	0.0398	0.0859	0.0893	0.0117	0.0861	0.1049	0.2336	na	na	na	na	na	na	na	na	PF00201:UDP-glucoronosyl and UDP-glucosyl transferase	AT1G22380.1	cytokinin-O-glucosyltransferase 2, putative, expressed	0
Chr3	33763247	33963247	CSS0003477	12.8609	5.6642	17.553	7.1695	12.3592	12.8194	9.0066	13.1434	na	na	na	na	na	na	na	na	PF00226:DnaJ domain|PF01556:DnaJ C terminal domain	AT4G39960.1	chaperone protein dnaJ, putative, expressed	0
Chr3	34660272	34860272	CSS0045599	22.1506	22.4429	17.9916	16.3752	12.2388	17.3436	12.0155	19.7537	na	na	na	na	na	na	na	na	PF02811:PHP domain	AT2G13840.1	trpH, putative, expressed	0
Chr3	34660272	34860272	CSS0048287	8.8669	5.197	12.4164	14.2128	11.747	11.1581	11.1527	8.1974	na	na	na	na	na	na	na	na	PF00191:Annexin	AT5G65020.1	annexin, putative, expressed	0
Chr3	34660272	34860272	CSS0041249	21.0237	18.9544	20.0787	20.5799	17.7644	16.236	18.9079	16.9006	na	na	na	na	na	na	na	na	PF01985:CRS1 / YhbY (CRM) domain	AT4G13070.1	chloroplastic group IIA intron splicing facilitator CRS1, chloroplast precursor, putative, expressed	0
Chr3	34660272	34860272	CSS0012064	54.5575	55.3336	27.5887	53.5145	63.0022	33.4295	74.2578	38.5925	na	na	na	na	na	na	na	na	na	AT5G64170.1	expressed protein	0
Chr3	35184680	35384680	CSS0049890	2.2312	1.1132	1.1104	4.6147	1.2834	7.3044	3.8898	7.2187	na	na	na	na	na	na	na	na	PF00916:Sulfate permease family|PF01740:STAS domain	AT1G22150.1	sulfate transporter, putative, expressed	0
Chr3	35184680	35384680	CSS0000493	14.8634	10.1037	15.8978	19.1662	12.8446	19.9734	10.5609	5.4128	na	na	na	na	na	na	na	na	PF00403:Heavy-metal-associated domain	AT5G02600.2	heavy metal-associated domain containing protein, expressed	0
Chr3	35184680	35384680	CSS0032310	8.4914	3.6218	7.2857	8.8362	5.916	9.0573	4.657	2.3083	na	na	na	na	na	na	na	na	na	na	na	0
Chr3	35184680	35384680	CSS0045214	13.0234	16.0637	14.0054	13.3713	12.6185	15.073	15.0665	16.3112	na	na	na	na	na	na	na	na	PF09445:RNA cap guanine-N2 methyltransferase	AT1G30550.1	RNA cap guanine-N2 methyltransferase domain containing protein, expressed	0
Chr3	35184680	35384680	CSS0036795	5.0659	10.934	8.2688	7.3519	11.3131	7.0325	6.2851	7.6282	na	na	na	na	na	na	na	na	PF07228:Stage II sporulation protein E (SpoIIE)	AT4G33500.1	expressed protein	0
Chr3	35184680	35384680	CSS0029345	415.695	451.274	355.05	407.562	282.497	371.826	285.203	297.333	na	na	na	na	na	na	na	na	PF14368:Probable lipid transfer	AT5G64080.2	LTPL69 - Protease inhibitor/seed storage/LTP family protein precursor, expressed	0
Chr3	35184680	35384680	CSS0022308	60.9213	53.7392	83.0098	79.9829	75.8571	93.959	51.5286	52.6869	na	na	na	na	na	na	na	na	na	AT1G26750.1	expressed protein	0
Chr3	35951169	36155542	CSS0045605	0.0942	0.2704	0.0809	0.0154	0.3585	0.0758	0.2208	0.1616	na	na	na	na	na	na	na	na	PF07651:ANTH domain	AT1G03050.1	clathrin assembly protein, putative, expressed	0
Chr3	35951169	36155542	CSS0021752	37.7136	41.8995	37.3537	32.9781	31.934	33.9122	35.2251	35.2444	na	na	na	na	na	na	na	na	PF00022:Actin	AT3G60830.1	actin, putative, expressed	0
Chr3	35951169	36155542	CSS0011001	3.9908	5.3923	6.7701	4.9327	11.3665	6.6945	8.2164	9.5464	0.721527	0.0433396	0.85518	0.00679243	0.734081	0.0381329	0.80941	0.014928	PF01535:PPR repeat|PF13041:PPR repeat family|PF14432:DYW family of nucleic acid deaminases	AT5G48910.1	pentatricopeptide, putative, expressed	0.00679243
Chr3	35951169	36155542	CSS0003724	0.7775	1.0309	1.553	0.7234	1.2901	1.4927	0.297	0.5343	na	na	na	na	na	na	na	na	PF02365:No apical meristem (NAM) protein	AT5G64530.1	no apical meristem protein, putative, expressed	0
Chr3	35951169	36155542	CSS0023897	0.0759	0	0.2852	0	0	0.0762	0.1491	0	na	na	na	na	na	na	na	na	PF00139:Legume lectin domain	AT3G55550.1	lectin-like receptor kinase, putative, expressed	0
Chr3	35951169	36155542	CSS0027422	1.288	1.1702	1.0414	0.8194	1.1007	1.8539	1.4391	2.2361	na	na	na	na	na	na	na	na	PF00141:Peroxidase	AT4G25980.1	peroxidase precursor, putative, expressed	0
Chr3	35951169	36155542	CSS0027167	27.6335	23.6404	16.4673	19.0049	19.5383	17.3352	20.9253	21.0302	na	na	na	na	na	na	na	na	PF00168:C2 domain|PF02666:Phosphatidylserine decarboxylase|PF13833:EF-hand domain pair	AT5G57190.1	phosphatidylserine decarboxylase, putative, expressed	0
Chr3	35951169	36155542	CSS0009626	8.8212	11.4394	12.3534	11.4682	19.9454	12.3312	10.9265	10.5374	na	na	na	na	na	na	na	na	PF00350:Dynamin family	AT3G19720.1	dynamin family protein, putative, expressed	0
Chr3	46558021	46758021	CSS0002273	0.8494	0.8911	0.3783	0.2124	1.1394	1.0044	0.3156	0.0993	na	na	na	na	na	na	na	na	PF00931:NB-ARC domain	ATMG00810.1	expressed protein	0
Chr3	46558021	46758021	CSS0050210	2.9358	0.4286	0.2537	0.1067	2.5984	0.6801	1.6502	0.2583	na	na	na	na	na	na	na	na	PF00931:NB-ARC domain	ATMG00810.1	expressed protein	0
Chr3	46558021	46758021	CSS0047315	1.2575	0	0	0	1.7288	0.3768	1.1847	0	na	na	na	na	na	na	na	na	PF00564:PB1 domain	AT5G64430.1	PB1 domain containing protein, expressed	0
Chr3	47621785	47821785	CSS0005378	39.0428	46.4339	39.1279	41.015	34.2384	41.7124	39.1986	32.6065	na	na	na	na	na	na	na	na	PF00169:PH domain|PF00350:Dynamin family|PF01031:Dynamin central region|PF02212:Dynamin GTPase effector domain	AT1G59610.1	dynamin, putative, expressed	0
Chr3	47621785	47821785	CSS0016257	36.7754	24.4898	42.5618	25.8161	31.1108	39.7453	27.0772	39.7483	na	na	na	na	na	na	na	na	PF00145:C-5 cytosine-specific DNA methylase|PF01426:BAH domain|PF12047:Cytosine specific DNA methyltransferase replication foci domain	AT5G49160.1	C-5 cytosine-specific DNA methylase, putative, expressed	0
Chr3	48985829	49185829	CSS0044346	17.1836	19.5658	13.2692	16.061	14.8153	14.3168	10.1142	9.6985	na	na	na	na	na	na	na	na	PF01926:50S ribosome-binding GTPase|PF14714:KH-domain-like of EngA bacterial GTPase enzymes, C-terminal	AT5G39960.1	GTPase of unknown function domain containing protein, putative, expressed	0
Chr3	48985829	49185829	CSS0012589	17.7337	25.3569	9.9816	14.7489	13.5872	13.3441	12.1692	12.9848	na	na	na	na	na	na	na	na	PF02365:No apical meristem (NAM) protein	AT2G02450.1	no apical meristem protein, putative, expressed	0
Chr3	48985829	49185829	CSS0032395	0.3629	1.3827	0.2834	0.4712	0.4289	0.4634	0.3089	0.5297	na	na	na	na	na	na	na	na	PF01852:START domain	AT5G49800.1	expressed protein	0
Chr3	48985829	49185829	CSS0040436	0.1501	0	0	0	0	0	0	0	na	na	na	na	na	na	na	na	na	AT3G05390.1	methyltransferase domain containing protein, expressed	0
Chr3	48985829	49185829	CSS0028149	6.5367	4.9919	5.5658	5.7813	5.1501	8.7609	7.5915	5.8439	na	na	na	na	na	na	na	na	PF05991:YacP-like NYN domain	AT2G02410.1	RNA-binding protein containing a PIN domain, putative, expressed	0
Chr3	48985829	49185829	CSS0023273	0.6841	2.5014	1.7205	1.6645	0.7673	5.4287	0.5421	2.0416	na	na	na	na	na	na	na	na	PF01370:NAD dependent epimerase/dehydratase family	AT2G02400.1	dihydroflavonol-4-reductase, putative, expressed	0
Chr3	49872100	50072100	CSS0033962	58.3472	2.602	41.1871	174.008	6.1955	97.9419	22.9365	28.5236	na	na	na	na	na	na	na	na	PF00190:Cupin	AT1G09560.1	Cupin domain containing protein, expressed	0
Chr3	49872100	50072100	CSS0008322	0	0	0	0	0	0	0	0	na	na	na	na	na	na	na	na	na	na	na	0
Chr3	49872100	50072100	CSS0018964	2.5647	3.9798	2.4729	0.7884	2.7277	1.4238	1.3063	1.8164	na	na	na	na	na	na	na	na	na	AT5G26720.1	0	0
Chr3	49872100	50072100	CSS0011097	19.6945	27.6448	12.2758	15.8014	19.7293	20.7101	16.6854	11.9848	na	na	na	na	na	na	na	na	na	AT5G26731.1	0	0
Chr3	49872100	50072100	CSS0024372	38.3971	31.0335	27.8527	24.5396	35.17	25.7007	40.2892	45.6694	na	na	na	na	na	na	na	na	PF00360:Phytochrome region|PF00989:PAS fold|PF01590:GAF domain|PF02518:Histidine kinase-, DNA gyrase B-, and HSP90-like ATPase|PF08446:PAS fold	AT1G09570.1	phytochrome A, putative, expressed	0
Chr3	51074069	51274069	CSS0045979	10.3467	11.2993	2.8383	2.3921	4.321	3.8962	2.9612	5.7122	na	na	na	na	na	na	na	na	PF00249:Myb-like DNA-binding domain	AT1G09540.1	MYB family transcription factor, putative, expressed	0
Chr3	51074069	51274069	CSS0018319	0	0	0	0	0	0	0	0	na	na	na	na	na	na	na	na	na	AT4G23160.1	TKL_IRAK_DUF26-lc.24 - DUF26 kinases have homology to DUF26 containing loci, expressed	0
Chr3	51074069	51274069	CSS0003986	0.8247	0.3818	0.0148	0.8639	0.2232	0.6091	0.0569	0.7156	na	na	na	na	na	na	na	na	na	na	na	0
Chr3	51074069	51274069	CSS0041717	32.3207	26.3849	33.5811	43.1023	59.3265	20.6179	35.3072	29.7798	na	na	na	na	na	na	na	na	PF01679:Proteolipid membrane potential modulator	AT3G05890.1	OsRCI2-10 - Hydrophobic protein LTI6A, expressed	0
Chr3	51074069	51274069	CSS0008755	0	0.0496	0	0.1023	0	0	0	0.0214	na	na	na	na	na	na	na	na	na	AT5G48670.1	OsMADS89 - MADS-box family gene with M-gamma type-box, expressed	0
Chr3	51074069	51274069	CSS0000158	48.7111	56.4976	32.6029	28.613	31.4985	29.8248	32.3169	30.316	na	na	na	na	na	na	na	na	PF00010:Helix-loop-helix DNA-binding domain	AT1G09530.2	phytochrome-interacting factor 4, putative, expressed	0
Chr3	51074069	51274069	CSS0039487	5.9216	6.0208	5.4658	3.2875	5.0299	4.8539	5.2978	9.208	na	na	na	na	na	na	na	na	PF01535:PPR repeat|PF13041:PPR repeat family|PF14432:DYW family of nucleic acid deaminases	AT3G23330.1	pentatricopeptide repeat domain containing protein, putative, expressed	0
Chr3	51074069	51274069	CSS0010750	16.9199	6.5766	11.4452	8.563	8.0614	16.7523	13.0458	5.0396	na	na	na	na	na	na	na	na	PF12861:Anaphase-promoting complex subunit 11 RING-H2 finger	AT3G05870.2	anaphase-promoting complex subunit 11, putative, expressed	0
Chr3	52234711	52435721	CSS0040158	21.5454	20.2716	20.6344	19.5096	19.6781	23.5677	19.343	18.2765	na	na	na	na	na	na	na	na	na	AT3G62240.1	ZOS5-06 - C2H2 zinc finger protein, expressed	0
Chr3	52234711	52435721	CSS0048306	0	5.532	0	7.049	0	5.6431	0.0494	0	na	na	na	na	na	na	na	na	na	na	na	0
Chr3	52234711	52435721	CSS0004020	3.6902	3.7667	5.6061	3.1898	1.0933	7.2134	2.9716	5.7227	na	na	na	na	na	na	na	na	na	AT1G72880.2	5-nucleotidase surE, putative, expressed	0
Chr3	52234711	52435721	CSS0000858	0.0222	0.0481	0.2857	0.0826	0.0275	0.225	0.0591	0.0036	na	na	na	na	na	na	na	na	PF07727:Reverse transcriptase (RNA-dependent DNA polymerase)|PF14223:gag-polypeptide of LTR copia-type|PF14244:gag-polypeptide of LTR copia-type	AT4G23160.1	TKL_IRAK_DUF26-lc.24 - DUF26 kinases have homology to DUF26 containing loci, expressed	0
Chr3	53029943	53260165	CSS0014766	0	0.0166	0	0	0	0	0	0	na	na	na	na	na	na	na	na	PF02781:Glucose-6-phosphate dehydrogenase, C-terminal domain	AT1G09420.1	glucose-6-phosphate 1-dehydrogenase, chloroplast precursor, putative, expressed	0
Chr3	53029943	53260165	CSS0028610	17.9564	17.4238	18.5828	24.9381	19.9351	22.109	31.6658	19.941	na	na	na	na	na	na	na	na	PF00479:Glucose-6-phosphate dehydrogenase, NAD binding domain|PF02781:Glucose-6-phosphate dehydrogenase, C-terminal domain	AT1G09420.1	glucose-6-phosphate 1-dehydrogenase, chloroplast precursor, putative, expressed	0
Chr3	54034410	54238216	CSS0021124	50.2144	43.0482	58.9148	68.603	110.446	45.4614	65.4799	54.5062	na	na	na	na	na	na	na	na	PF01370:NAD dependent epimerase/dehydratase family	AT1G09340.1	3-beta hydroxysteroid dehydrogenase/isomerase family protein, putative, expressed	0
Chr3	54034410	54238216	CSS0011542	31.8114	27.3806	34.755	54.7496	62.1813	46.5242	41.6835	35.4416	na	na	na	na	na	na	na	na	PF01789:PsbP	AT4G15510.1	PsbP, putative, expressed	0
Chr3	54034410	54238216	CSS0016376	1.2903	1.542	0.9819	0.6475	0.7398	1.19	0.5275	0.8294	na	na	na	na	na	na	na	na	PF01535:PPR repeat|PF13041:PPR repeat family|PF13812:Pentatricopeptide repeat domain	AT1G56570.1	pentatricopeptide, putative, expressed	0
Chr3	54034410	54238216	CSS0001764	3.7786	1.926	2.2111	1.4614	2.4397	3.5528	3.2903	2.7358	na	na	na	na	na	na	na	na	PF01535:PPR repeat|PF13041:PPR repeat family|PF14432:DYW family of nucleic acid deaminases	AT3G22690.2	pentatricopeptide repeat protein PPR986-12, putative, expressed	0
Chr3	54034410	54238216	CSS0031968	0	0	0	0	0	0	0	0.1107	na	na	na	na	na	na	na	na	na	AT3G24255.1	expressed protein	0
Chr3	54034410	54238216	CSS0003631	3.972	4.1874	2.1781	3.9148	3.3696	3.0755	3.5732	2.6169	na	na	na	na	na	na	na	na	na	AT5G45500.2	disease resistance protein, putative, expressed	0
Chr3	54034410	54238216	CSS0016641	24.0994	17.1851	18.43	21.3729	18.1876	13.1666	19.0008	14.1686	na	na	na	na	na	na	na	na	PF05832:Eukaryotic protein of unknown function (DUF846)	AT1G09330.1	expressed protein	0
Chr3	54034410	54238216	CSS0027386	22.6426	16.6326	22.7561	22.7278	26.648	20.1413	24.9612	22.8632	na	na	na	na	na	na	na	na	PF00928:Adaptor complexes medium subunit family	AT1G56590.1	adaptor complexes medium subunit family domain containing protein, expressed	0
Chr3	54034410	54238216	CSS0017600	9.3389	7.7273	3.6765	5.2038	4.9977	4.7921	5.864	4.5152	na	na	na	na	na	na	na	na	PF12899:Alkaline and neutral invertase|PF13086:AAA domain|PF13087:AAA domain	AT1G56560.1	plant neutral invertase domain containing protein, expressed	0
Chr3	54376486	54576486	CSS0043303	0	0.0621	0	0.0269	0	0	0	0	na	na	na	na	na	na	na	na	na	na	na	0
Chr3	54376486	54576486	CSS0041924	9.5196	9.2764	11.3765	12.3291	12.0435	11.6166	12.9017	10.547	na	na	na	na	na	na	na	na	na	AT3G17120.2	expressed protein	0
Chr3	54376486	54576486	CSS0029635	0.4079	1.3267	0.2914	0.4084	0.5551	0.0916	0.0539	0.3862	na	na	na	na	na	na	na	na	PF01612:3'-5' exonuclease	AT3G12410.1	3-5 exonuclease domain-containing protein, putative, expressed	0
Chr3	54376486	54576486	CSS0048568	46.6851	41.909	37.1742	42.1039	41.2506	47.5497	48.545	44.9982	na	na	na	na	na	na	na	na	PF00514:Armadillo/beta-catenin-like repeat|PF01749:Importin beta binding domain|PF16186:Atypical Arm repeat	AT1G09270.2	importin subunit alpha, putative, expressed	0
Chr3	54965211	55183892	CSS0041809	0.0406	0	0.0509	0.0482	0.0169	0.1172	0.4034	0.8044	na	na	na	na	na	na	na	na	na	AT5G13800.2	hydrolase, alpha/beta fold family domain containing protein, expressed	0
Chr3	54965211	55183892	CSS0010691	5.7501	5.2316	7.6423	8.3186	1.9581	2.9284	0.3486	0.0956	-0.958089	0.000178305	-0.893966	0.00274838	-0.963902	0.000114432	-0.927161	0.000914101	PF13415:Galactose oxidase, central domain|PF13418:Galactose oxidase, central domain	AT1G74150.1	kelch motif family protein, putative, expressed	0.000114432
Chr3	54965211	55183892	CSS0010424	23.8581	25.6726	20.1002	18.6364	17.3156	21.6852	17.716	24.3987	na	na	na	na	na	na	na	na	PF06963:Ferroportin1 (FPN1)	AT5G26820.1	expressed protein	0
Chr3	55529711	55843102	CSS0047340	0	0	0	0	0	0	0	0	na	na	na	na	na	na	na	na	PF07727:Reverse transcriptase (RNA-dependent DNA polymerase)	AT4G23160.1	TKL_IRAK_DUF26-lc.24 - DUF26 kinases have homology to DUF26 containing loci, expressed	0
Chr3	55529711	55843102	CSS0018420	14.3766	14.1516	19.2967	12.3559	12.4496	18.8656	11.993	21.6178	na	na	na	na	na	na	na	na	PF01535:PPR repeat|PF13812:Pentatricopeptide repeat domain	AT4G01990.1	pentatricopeptide, putative, expressed	0
Chr3	55529711	55843102	CSS0015724	32.7616	21.5821	42.4074	45.0461	74.3745	46.8432	43.2766	32.3026	na	na	na	na	na	na	na	na	PF00240:Ubiquitin family	AT4G05050.4	ubiquitin family protein, putative, expressed	0
Chr3	55529711	55843102	CSS0039818	0	0.2415	0.4315	0.4189	0.4364	0.4018	0.5727	0.3309	na	na	na	na	na	na	na	na	na	na	na	0
Chr3	55529711	55843102	CSS0030700	129.1	68.4011	136.1	97.3348	110.893	148.914	131.293	224.221	na	na	na	na	na	na	na	na	na	AT5G26850.4	cyclin-related protein, putative, expressed	0
Chr3	55529711	55843102	CSS0020116	191.248	146.172	219.984	199.749	207.643	236.409	211.917	240.01	na	na	na	na	na	na	na	na	na	AT5G26850.4	cyclin-related protein, putative, expressed	0
Chr3	55529711	55843102	CSS0026702	113.602	99.2316	147.464	125.03	100.821	147.523	101.091	103.782	na	na	na	na	na	na	na	na	na	AT5G26850.4	cyclin-related protein, putative, expressed	0
Chr3	55529711	55843102	CSS0017820	30.0562	33.4058	32.6408	25.2065	22.264	23.9896	25.5459	27.8473	na	na	na	na	na	na	na	na	PF09459:Ethylbenzene dehydrogenase	AT3G62370.1	expressed protein	0
Chr3	55529711	55843102	CSS0004963	11.3474	9.3715	10.3141	8.8523	13.562	11.6457	13.8059	13.8278	na	na	na	na	na	na	na	na	na	AT1G56440.1	RNA polymerase II-associated protein 3, putative, expressed	0
Chr3	55529711	55843102	CSS0001653	0.7973	0.3965	0.6443	1.6987	0.6517	1.1413	0.0784	0.4937	na	na	na	na	na	na	na	na	PF03789:ELK domain|PF03790:KNOX1 domain|PF03791:KNOX2 domain|PF05920:Homeobox KN domain	AT1G70510.1	Homeobox domain containing protein, expressed	0
Chr3	56440297	56640297	CSS0043021	72.6724	67.6433	68.9054	73.8805	56.7833	65.5567	77.1635	66.6606	na	na	na	na	na	na	na	na	PF00025:ADP-ribosylation factor family	AT4G02080.1	miro, putative, expressed	0
Chr3	56440297	56640297	CSS0028783	24.5263	24.8072	32.9185	23.2617	19.2834	23.6801	14.0981	20.803	-0.778607	0.0228237	-0.730015	0.0397751	-0.78336	0.0214677	-0.734792	0.03785	PF00085:Thioredoxin|PF07749:Endoplasmic reticulum protein ERp29, C-terminal domain	AT2G47470.1	OsPDIL2-1 protein disulfide isomerase PDIL2-1, expressed	0.0214677
Chr3	56440297	56640297	CSS0044315	0.4521	0.2419	7.3795	10.8016	0.2505	31.9305	0	0.6552	na	na	na	na	na	na	na	na	PF00311:Phosphoenolpyruvate carboxylase	AT1G53310.3	phosphoenolpyruvate carboxylase, putative, expressed	0
Chr3	56440297	56640297	CSS0012561	77.1574	83.193	61.2042	54.5747	61.8718	63.2914	52.7228	48.0734	na	na	na	na	na	na	na	na	PF00025:ADP-ribosylation factor family	AT4G02080.1	miro, putative, expressed	0
Chr3	56440297	56640297	CSS0009551	4.3056	3.3112	0.9858	2.583	4.6679	3.0541	4.1367	2.0233	na	na	na	na	na	na	na	na	PF12874:Zinc-finger of C2H2 type	AT3G05760.1	ZOS3-23 - C2H2 zinc finger protein, expressed	0
Chr3	56440297	56640297	CSS0030395	638.859	759.128	971.039	1037.24	1212.75	739.428	917.864	774.489	na	na	na	na	na	na	na	na	PF00262:Calreticulin family	AT1G56340.2	calreticulin precursor protein, putative, expressed	0
Chr3	56965514	57165514	CSS0021347	101.944	89.906	131.632	102.049	103.712	135.134	89.8178	134.405	na	na	na	na	na	na	na	na	PF00514:Armadillo/beta-catenin-like repeat|PF01749:Importin beta binding domain|PF16186:Atypical Arm repeat	AT3G06720.2	importin subunit alpha, putative, expressed	0
Chr3	56965514	57165514	CSS0018452	1.2616	0.2096	1.062	1.1138	1.3257	1.9141	0.9074	0.2556	na	na	na	na	na	na	na	na	PF00320:GATA zinc finger	AT5G49300.1	expressed protein	0
Chr3	56965514	57165514	CSS0047685	24.9767	23.7487	22.4747	27.6741	31.0627	29.9621	33.8535	34.7994	na	na	na	na	na	na	na	na	PF00929:Exonuclease	AT5G26940.4	exonuclease, putative, expressed	0
Chr3	56965514	57165514	CSS0021918	7.4279	5.1471	5.2614	5.2633	7.0411	5.22	7.456	10.1744	na	na	na	na	na	na	na	na	na	na	na	0
Chr3	56965514	57165514	CSS0023652	13.9498	12.4238	8.479	9.7217	9.3379	10.0315	10.6559	10.2069	na	na	na	na	na	na	na	na	PF05739:SNARE domain	AT5G26980.2	syntaxin, putative, expressed	0
Chr3	59220318	59420318	CSS0002607	0	0	0	0	0	0	0	0	na	na	na	na	na	na	na	na	PF01095:Pectinesterase|PF04043:Plant invertase/pectin methylesterase inhibitor	AT1G02810.1	pectinesterase, putative, expressed	0
Chr3	59220318	59420318	CSS0036975	0	0	0	0	0	0	0	0	na	na	na	na	na	na	na	na	na	na	na	0
Chr3	59220318	59420318	CSS0024336	0	0	0	0	0	0	0	0	na	na	na	na	na	na	na	na	na	na	na	0
Chr3	61218292	61488986	CSS0048108	0.0928	0.0029	0.0045	0.1847	0	0	0.0285	0	na	na	na	na	na	na	na	na	na	AT4G23160.1	TKL_IRAK_DUF26-lc.24 - DUF26 kinases have homology to DUF26 containing loci, expressed	0
Chr3	61218292	61488986	CSS0018665	5.7961	4.7007	8.526	9.5579	0.1053	9.5317	14.4932	15.572	na	na	na	na	na	na	na	na	na	na	na	0
Chr3	61218292	61488986	CSS0021832	0	0	0	0	0	0	0	0	na	na	na	na	na	na	na	na	PF07727:Reverse transcriptase (RNA-dependent DNA polymerase)	ATMG00810.1	expressed protein	0
Chr3	61218292	61488986	CSS0041767	0	3.1851	0	0	1.475	0	0	0	na	na	na	na	na	na	na	na	PF01439:Metallothionein	na	na	0
Chr3	61218292	61488986	CSS0002554	0	0	0	0	0	0	0	0	na	na	na	na	na	na	na	na	PF01095:Pectinesterase|PF04043:Plant invertase/pectin methylesterase inhibitor	AT4G02330.1	pectinesterase, putative, expressed	0
Chr3	61846339	62046339	CSS0010399	0.013	0.0301	0	0.0152	0	0	0	0	na	na	na	na	na	na	na	na	PF00657:GDSL-like Lipase/Acylhydrolase	AT5G03980.1	GDSL-like lipase/acylhydrolase, putative, expressed	0
Chr3	61846339	62046339	CSS0005363	314.322	284.191	321.944	403.042	437.498	291.92	512.481	415.393	na	na	na	na	na	na	na	na	PF05564:Dormancy/auxin associated protein	AT1G56220.1	auxin-repressed protein, putative, expressed	0
Chr3	61846339	62046339	CSS0025576	0	0	0	0.2391	0	0.0686	0	0	na	na	na	na	na	na	na	na	PF00861:Ribosomal L18 of archaea, bacteria, mitoch. and chloroplast	AT5G27820.1	ribosomal L18p/L5e family protein, putative, expressed	0
Chr3	61846339	62046339	CSS0026736	33.479	31.5363	30.1959	26.8204	25.1376	30.0517	25.2192	25.2542	na	na	na	na	na	na	na	na	PF03024:Folate receptor family	AT5G27830.3	CRP12 - Cysteine-rich family protein precursor, expressed	0
Chr3	61846339	62046339	CSS0005998	8.4423	6.8445	7.1464	12.1119	18.5015	14.093	11.7856	15.085	na	na	0.773271	0.0244079	0.707671	0.0495613	0.788587	0.0200356	PF00149:Calcineurin-like phosphoesterase|PF16891:Serine-threonine protein phosphatase N-terminal domain	AT3G05580.1	Ser/Thr protein phosphatase family protein, putative, expressed	0.0200356
Chr3	63945589	64145589	CSS0049585	2.819	4.463	2.6421	2.8002	2.6121	2.5229	4.0126	2.5691	na	na	na	na	na	na	na	na	na	AT2G47820.2	homeodomain-like, putative, expressed	0
Chr3	63945589	64145589	CSS0017518	2.7845	3.4577	2.0505	2.0198	2.3009	2.0371	2.3329	2.0913	na	na	na	na	na	na	na	na	na	AT1G09040.1	homeodomain-like, putative, expressed	0
Chr3	65490424	65690424	CSS0029849	4.0276	3.4111	3.2052	2.4778	2.5325	3.0918	2.3319	2.8151	na	na	na	na	na	na	na	na	PF01535:PPR repeat|PF13041:PPR repeat family	AT3G05340.1	pentatricopeptide, putative, expressed	0
Chr3	65490424	65690424	CSS0023459	8.5305	5.8318	9.0941	12.3056	6.1971	5.3189	8.5472	8.0088	na	na	na	na	na	na	na	na	PF00501:AMP-binding enzyme	AT5G27600.1	acyl-CoA synthetase protein, putative, expressed	0
Chr3	65490424	65690424	CSS0005144	63.6036	49.0791	55.0349	52.7473	53.4389	52.3363	55.7117	63.1127	na	na	na	na	na	na	na	na	PF00703:Glycosyl hydrolases family 2|PF02836:Glycosyl hydrolases family 2, TIM barrel domain	AT1G09010.1	mannosylglycoprotein endo-beta-mannosidase, putative, expressed	0
Chr3	76583410	76783410	CSS0014523	0.4081	0.4466	0.0946	0.1648	0.2838	0.8917	0.0172	0	na	na	na	na	na	na	na	na	PF00004:ATPase family associated with various cellular activities (AAA)	AT3G01610.1	AAA family ATPase, putative, expressed	0
Chr3	76583410	76783410	CSS0047207	1.5901	0.0008	0.136	0.4875	0.0191	0.4404	1.0557	0.1398	na	na	na	na	na	na	na	na	na	AT3G14460.1	disease resistance RPP13-like protein 1, putative, expressed	0
Chr3	76583410	76783410	CSS0029973	0	0.0002	0.011	0	0.0119	0	0	0	na	na	na	na	na	na	na	na	PF07727:Reverse transcriptase (RNA-dependent DNA polymerase)	ATMG00810.1	expressed protein	0
Chr3	77713606	77913606	CSS0036407	0	0	0	0	0	0	0	0	na	na	na	na	na	na	na	na	PF10536:Plant mobile domain	na	na	0
Chr3	77713606	77913606	CSS0003865	14.2244	21.0704	17.6907	13.2552	10.7495	16.1165	9.6917	8.214	na	na	-0.761177	0.0282457	na	na	na	na	PF00004:ATPase family associated with various cellular activities (AAA)	AT3G01610.1	AAA family ATPase, putative, expressed	0.0282457
Chr3	77713606	77913606	CSS0045177	20.9053	19.4111	20.7936	14.2395	15.4375	17.4037	13.9749	11.5948	na	na	na	na	na	na	na	na	PF00004:ATPase family associated with various cellular activities (AAA)	AT3G01610.1	AAA family ATPase, putative, expressed	0
Chr3	77713606	77913606	CSS0008719	76.3078	64.09	61.4926	43.6014	47.7766	63.8615	53.5733	83.5515	na	na	na	na	na	na	na	na	PF01472:PUA domain	AT1G09150.1	translation machinery-associated protein 20, putative, expressed	0
Chr3	83676404	83876404	CSS0009080	0	0	0	0	0	0	0	0	na	na	na	na	na	na	na	na	na	na	na	0
Chr3	87910781	88110781	CSS0025067	28.1444	18.4306	10.4953	16.795	5.074	19.8859	13.8101	31.5583	na	na	na	na	na	na	na	na	PF03096:Ndr family	AT5G56750.1	pollen-specific protein SF21, putative, expressed	0
Chr3	87910781	88110781	CSS0003874	0	0	0	0	0	0	0	0	na	na	na	na	na	na	na	na	na	na	na	0
Chr3	87910781	88110781	CSS0038236	8.8648	12.4739	8.5003	9.0976	6.5931	9.5673	7.7789	8.4617	na	na	na	na	na	na	na	na	PF05910:Plant protein of unknown function (DUF868)	AT5G28150.1	expressed protein	0
Chr3	88827350	89027350	CSS0015661	0	0	0	0.0265	0	0	0.034	0	na	na	na	na	na	na	na	na	PF01699:Sodium/calcium exchanger protein	AT1G54115.1	sodium/calcium exchanger protein, putative, expressed	0
Chr3	88827350	89027350	CSS0020628	2.2931	6.8133	4.0578	8.8881	17.5012	8.3003	1.2466	6.2898	na	na	na	na	na	na	na	na	PF04121:Nuclear pore protein 84 / 107	AT3G14120.2	nuclear pore protein 84/107 containing protein, expressed	0
Chr3	99852133	100052133	CSS0036119	0	0	0	0	0	0	0	0	na	na	na	na	na	na	na	na	na	na	na	0
Chr3	99852133	100052133	CSS0026075	0	0	0	0	0	0	0	0	na	na	na	na	na	na	na	na	na	na	na	0
Chr3	101058982	101258982	CSS0002641	0.2942	14.3666	0.0405	0.1032	7.1823	0.0342	0.8014	0.2252	na	na	na	na	na	na	na	na	na	na	na	0
Chr3	101058982	101258982	CSS0034883	3.9592	3.2386	4.7875	3.3797	8.5793	1.9259	12.6462	8.2729	na	na	0.773318	0.0243937	na	na	na	na	na	AT2G38780.1	expressed protein	0.0243937
Chr3	101058982	101258982	CSS0046463	3.0546	2.9886	0.9112	5.3266	1.2379	1.604	3.4896	1.562	na	na	na	na	na	na	na	na	PF03018:Dirigent-like protein	AT2G21100.1	dirigent, putative, expressed	0
Chr3	105776101	105976101	CSS0004029	123.559	107.615	55.077	68.3241	76.2008	76.7429	51.6671	74.7553	na	na	na	na	na	na	na	na	PF00076:RNA recognition motif. (a.k.a. RRM, RBD, or RNP domain)|PF00642:Zinc finger C-x8-C-x5-C-x3-H type (and similar)	AT3G51950.2	RNA-binding zinc finger protein, putative, expressed	0
Chr3	105776101	105976101	CSS0048546	0	0	0	0	0	0	0	0	na	na	na	na	na	na	na	na	PF10536:Plant mobile domain	AT1G17930.1	expressed protein	0
Chr3	107917441	108117441	CSS0030120	0	0	0	0	0	0	0	0	na	na	na	na	na	na	na	na	na	na	na	0
Chr3	107917441	108117441	CSS0030540	0	0	0	0	0	0	0	0	na	na	na	na	na	na	na	na	PF07727:Reverse transcriptase (RNA-dependent DNA polymerase)	ATMG00810.1	expressed protein	0
Chr3	107917441	108117441	CSS0015591	0.0148	0.0742	0.0224	0.0369	0.0768	0.004	0.1477	0.0427	na	na	na	na	na	na	na	na	na	na	na	0
Chr3	108865735	109065735	CSS0040350	0	0	0	0	0	0	0	0.0114	na	na	na	na	na	na	na	na	na	na	na	0
Chr3	108865735	109065735	CSS0027997	0	0.0043	0.0283	0.0598	0.271	0.1564	0.0862	0	na	na	na	na	na	na	na	na	na	na	na	0
Chr3	108865735	109065735	CSS0005816	0	0	0	0	0	0	0	0	na	na	na	na	na	na	na	na	na	na	na	0
Chr3	108865735	109065735	CSS0009530	0	0	0	0	0	0.7818	0	0	na	na	na	na	na	na	na	na	na	na	na	0
Chr3	115969731	116169731	CSS0025781	0.3065	0	0.1069	0.0226	28.6254	8.2509	0.1577	13.9172	na	na	na	na	na	na	na	na	PF02319:E2F/DP family winged-helix DNA-binding domain	AT5G22220.2	E2F family transcription factor protein, putative, expressed	0
Chr3	115969731	116169731	CSS0014737	0.8959	0	0	0.9688	25.314	15.0718	0	8.6395	na	na	na	na	na	na	na	na	na	na	na	0
Chr3	118262888	118462888	CSS0045420	8.0955	7.3324	2.044	7.3071	10.5458	5.2984	2.4649	3.4974	na	na	na	na	na	na	na	na	PF00931:NB-ARC domain|PF13855:Leucine rich repeat	AT3G14470.1	disease resistance RPP13-like protein 1, putative, expressed	0
Chr3	118262888	118462888	CSS0033402	97.3928	147.025	100.404	93.8618	60.3621	142.276	148.634	168.988	na	na	na	na	na	na	na	na	PF00204:DNA gyrase B|PF00521:DNA gyrase/topoisomerase IV, subunit A|PF01751:Toprim domain|PF02518:Histidine kinase-, DNA gyrase B-, and HSP90-like ATPase|PF16898:C-terminal associated domain of TOPRIM	AT3G23890.1	DNA topoisomerase 2, putative, expressed	0
Chr3	118262888	118462888	CSS0030806	1.1913	3.0646	1.6793	1.5652	2.2515	1.907	0.8506	2.1653	na	na	na	na	na	na	na	na	PF01535:PPR repeat|PF13041:PPR repeat family	AT1G09190.1	pentatricopeptide, putative, expressed	0
Chr3	118262888	118462888	CSS0031844	3.3987	1.1225	1.2059	0.8779	2.3032	0.9949	0.8611	2.3536	na	na	na	na	na	na	na	na	na	AT3G05760.2	ZOS3-23 - C2H2 zinc finger protein, expressed	0
Chr3	134685235	134885235	CSS0034034	14.9656	15.8619	16.826	7.4893	18.3792	23.6054	115.145	17.7598	na	na	na	na	na	na	na	na	na	na	na	0
Chr3	134685235	134885235	CSS0044192	0	0.0221	0	0	0	0	0	0	na	na	na	na	na	na	na	na	na	na	na	0
Chr3	137734365	138050459	CSS0026793	1.5589	0.8537	0.3618	0.7388	0.3791	1.8048	0.2349	1.315	na	na	na	na	na	na	na	na	PF00612:IQ calmodulin-binding motif	AT2G31900.1	Myosin head domain containing protein, expressed	0
Chr3	137734365	138050459	CSS0040379	0.9325	0.4699	0.6343	1.675	0.3129	0.8213	0.2104	1.1921	na	na	na	na	na	na	na	na	PF00063:Myosin head (motor domain)|PF00612:IQ calmodulin-binding motif	AT2G31900.1	Myosin head domain containing protein, expressed	0
Chr3	137734365	138050459	CSS0046348	0.4358	0.3383	1.4667	0.4812	0.4221	0.2708	2.3178	4.5705	na	na	na	na	na	na	na	na	PF00063:Myosin head (motor domain)|PF02736:Myosin N-terminal SH3-like domain	AT2G31900.1	Myosin head domain containing protein, expressed	0
Chr3	137734365	138050459	CSS0037911	0.0216	0.0114	0	0	0.0003	0	0	0	na	na	na	na	na	na	na	na	PF04434:SWIM zinc finger	AT4G38180.1	transposon protein, putative, unclassified, expressed	0
Chr3	137734365	138050459	CSS0022089	43.6428	17.2176	32.8434	31.8518	42.9188	28.5774	46.2584	39.8623	na	na	na	na	na	na	na	na	PF01156:Inosine-uridine preferring nucleoside hydrolase	AT2G36310.1	inosine-uridine preferring nucleoside hydrolase family protein, putative, expressed	0
Chr3	137734365	138050459	CSS0043532	1.7542	0.7214	0.5708	0.9165	0.4946	1.7385	0.1131	2.6905	na	na	na	na	na	na	na	na	PF01843:DIL domain	AT2G31900.1	Myosin head domain containing protein, expressed	0
Chr3	137734365	138050459	CSS0000445	1.4775	0.6608	0.9803	0.4995	1.7031	0.7658	0.4623	1.0434	na	na	na	na	na	na	na	na	PF04578:Protein of unknown function, DUF594|PF13968:Domain of unknown function (DUF4220)	AT5G45540.1	expressed protein	0
Chr3	143924201	144131123	CSS0006734	1.2398	0.1358	1.4682	1.3552	0.2093	0.9391	0.5918	0	na	na	na	na	na	na	na	na	PF02298:Plastocyanin-like domain	AT3G60280.1	plastocyanin-like domain containing protein, putative, expressed	0
Chr3	143924201	144131123	CSS0020605	7.7352	10.298	3.9836	6.6163	2.6584	7.3647	7.7968	5.0495	na	na	na	na	na	na	na	na	PF02298:Plastocyanin-like domain	AT3G60280.1	plastocyanin-like domain containing protein, putative, expressed	0
Chr3	143924201	144131123	CSS0002324	0	0.0042	0	0	0	0	0	0	na	na	na	na	na	na	na	na	PF00078:Reverse transcriptase (RNA-dependent DNA polymerase)|PF13456:Reverse transcriptase-like	AT3G01410.2	expressed protein	0
Chr3	148832968	149032968	CSS0042938	0	0	0	0	0	0	0	0	na	na	na	na	na	na	na	na	na	AT1G47240.1	natural resistance-associated macrophage protein, putative, expressed	0
Chr3	148832968	149032968	CSS0045413	0	0	0	0	0	0	0	0	na	na	na	na	na	na	na	na	PF01566:Natural resistance-associated macrophage protein	AT4G18790.1	natural resistance-associated macrophage protein, putative, expressed	0
Chr3	148832968	149032968	CSS0041898	5.4794	26.0925	2.004	2.0317	7.0253	11.297	5.4823	3.8709	na	na	na	na	na	na	na	na	PF00201:UDP-glucoronosyl and UDP-glucosyl transferase	AT4G01070.1	UDP-glucoronosyl/UDP-glucosyl transferase, putative, expressed	0
Chr3	149244985	149444985	CSS0020923	0	14.3406	34.5403	14.3163	35.8245	26.627	1.5525	0.7669	na	na	na	na	na	na	na	na	PF00201:UDP-glucoronosyl and UDP-glucosyl transferase	AT4G01070.1	UDP-glucoronosyl/UDP-glucosyl transferase, putative, expressed	0
Chr3	150030941	150230941	CSS0010311	1.422	0.7618	2.1262	0.7182	1.1916	2.3362	5.4179	2.7935	na	na	na	na	na	na	na	na	PF02536:mTERF	AT3G60400.1	mTERF domain containing protein, expressed	0
Chr3	150030941	150230941	CSS0049609	11.2516	14.1942	6.4912	5.8846	2.6238	3.978	4.385	3.5663	na	na	-0.804367	0.0160794	na	na	-0.737591	0.0367488	PF00847:AP2 domain	AT2G44940.1	AP2 domain containing protein, expressed	0.0160794
Chr3	150030941	150230941	CSS0002136	62.1087	55.2986	50.337	31.4641	32.0261	37.2427	34.7243	31.4879	na	na	na	na	na	na	na	na	PF00226:DnaJ domain|PF00684:DnaJ central domain|PF01556:DnaJ C terminal domain	AT5G22060.1	chaperone protein dnaJ, putative, expressed	0
Chr3	150996714	151196714	CSS0032534	0	0	0.0011	0	0.0566	0	0	0.0033	na	na	na	na	na	na	na	na	PF00665:Integrase core domain|PF07727:Reverse transcriptase (RNA-dependent DNA polymerase)|PF13976:GAG-pre-integrase domain	AT4G23160.1	TKL_IRAK_DUF26-lc.24 - DUF26 kinases have homology to DUF26 containing loci, expressed	0
Chr3	151711617	151954632	CSS0005332	0.6734	0.0769	0.6607	2.2373	0.1114	1.1012	0.8993	0.1834	na	na	na	na	na	na	na	na	na	AT3G60520.1	zinc finger protein, putative, expressed	0
Chr3	161173896	161373896	CSS0039602	11.4757	11.6893	11.5441	9.2319	11.7446	13.4534	12.3126	10.6855	na	na	na	na	na	na	na	na	PF00069:Protein kinase domain	AT2G45490.1	CAMK_CAMK_like_Aur_like.2 - CAMK includes calcium/calmodulin depedent protein kinases, expressed	0
Chr3	161173896	161373896	CSS0025134	0.3188	0	0	0.1559	0.1324	0.0711	0	0	na	na	na	na	na	na	na	na	PF01435:Peptidase family M48	AT5G51740.1	peptidase, putative, expressed	0
Chr3	161173896	161373896	CSS0042064	0.4696	0.5463	0.926	0.9022	0.1401	0.9322	0.216	0.3526	na	na	na	na	na	na	na	na	PF02469:Fasciclin domain	AT2G45470.1	fasciclin-like arabinogalactan protein, putative, expressed	0
Chr3	161173896	161373896	CSS0016394	9.9598	8.9489	10.0254	9.6256	10.9553	14.8685	10.657	14.5563	na	na	na	na	na	na	na	na	na	AT1G01930.1	ZOS4-12 - C2H2 zinc finger protein, expressed	0
Chr3	161173896	161373896	CSS0036479	10.9073	13.3626	15.5524	16.4314	16.072	13.7564	15.6702	10.2368	na	na	na	na	na	na	na	na	PF00004:ATPase family associated with various cellular activities (AAA)	AT2G45500.1	spastin, putative, expressed	0
Chr3	161173896	161373896	CSS0021324	28.104	19.5821	22.8885	19.0227	15.7749	18.9765	19.8396	21.5323	na	na	na	na	na	na	na	na	PF00225:Kinesin motor domain	AT1G01950.1	kinesin motor domain containing protein, expressed	0
Chr3	163437477	163637483	CSS0028390	0.3755	1.22	0.2823	0.4587	2.7255	1.0264	0.4497	0.8365	na	na	na	na	na	na	na	na	PF00481:Protein phosphatase 2C	AT3G63320.1	protein phosphatase 2C, putative, expressed	0
Chr3	163437477	163637483	CSS0003998	0.3055	0.2272	0.2771	0.1078	0.1443	0.2953	0.0549	0.2331	na	na	na	na	na	na	na	na	PF00067:Cytochrome P450	AT2G45560.1	cytochrome P450, putative, expressed	0
Chr3	163437477	163637483	CSS0031331	81.0418	87.072	68.269	66.3009	77.8061	78.5881	75.3042	66.3688	na	na	na	na	na	na	na	na	PF00168:C2 domain|PF17047:Synaptotagmin-like mitochondrial-lipid-binding domain	AT3G61050.2	lipid binding protein, putative, expressed	0
Chr3	163437477	163637483	CSS0009486	5.5176	9.0177	7.8674	7.4362	5.8126	7.5515	4.2037	5.1826	na	na	na	na	na	na	na	na	PF00069:Protein kinase domain	AT2G45590.1	protein kinase, putative, expressed	0
Chr3	163437477	163637483	CSS0041690	6.8754	11.2636	14.8809	12.1061	11.4927	16.2356	13.6401	13.9903	na	na	na	na	na	na	na	na	PF07859:alpha/beta hydrolase fold	AT2G45600.1	CXE carboxylesterase, putative, expressed	0
Chr3	163437477	163637483	CSS0028490	49.1191	106.8	166.317	43.7654	159.185	131.759	89.2148	54.6522	na	na	na	na	na	na	na	na	PF07859:alpha/beta hydrolase fold	AT2G45600.1	CXE carboxylesterase, putative, expressed	0
Chr3	163810505	164010505	CSS0044283	0	0	0.0747	4.3428	0.6397	1.8186	0	0.1766	na	na	na	na	na	na	na	na	PF12776:Myb/SANT-like DNA-binding domain	na	na	0
Chr3	163810505	164010505	CSS0008077	0	0	0	0	0	0	0	0	na	na	na	na	na	na	na	na	na	na	na	0
Chr3	163810505	164010505	CSS0000825	13.2739	7.7092	8.8536	11.7611	10.6016	10.5471	10.8935	11.2545	na	na	na	na	na	na	na	na	PF00319:SRF-type transcription factor (DNA-binding and dimerisation domain)	AT2G45660.1	OsMADS56 - MADS-box family gene with MIKCc type-box, expressed	0
Chr3	163810505	164010505	CSS0014963	0.178	0.2942	0.1577	0.0949	0.2653	0.1495	0.0871	0.3989	na	na	na	na	na	na	na	na	PF00665:Integrase core domain|PF07727:Reverse transcriptase (RNA-dependent DNA polymerase)|PF13976:GAG-pre-integrase domain	ATMG00710.1	hypothetical protein	0
Chr3	163810505	164010505	CSS0009886	77.0236	61.2406	63.6047	95.0912	71.1454	80.4808	61.3813	45.7784	na	na	na	na	na	na	na	na	PF01486:K-box region	AT2G45660.1	OsMADS56 - MADS-box family gene with MIKCc type-box, expressed	0
Chr3	163810505	164010505	CSS0013081	0.1951	0.3829	0.0672	3.3261	2.4849	1.7743	0.8803	1.3878	na	na	na	na	na	na	na	na	PF00931:NB-ARC domain	AT3G14470.1	disease resistance RPP13-like protein 1, putative, expressed	0
Chr3	163810505	164010505	CSS0003808	0.1247	0.0648	0.0754	0	0.0441	0	0	0	na	na	na	na	na	na	na	na	PF00319:SRF-type transcription factor (DNA-binding and dimerisation domain)|PF01486:K-box region	AT2G45650.1	OsMADS6 - MADS-box family gene with MIKCc type-box, expressed	0
Chr3	166216562	166416562	CSS0014025	2.6632	6.4827	2.1434	3.5717	2.2939	2.2036	1.9113	1.7183	na	na	na	na	na	na	na	na	PF08449:UAA transporter family	AT1G12600.1	transporter family protein, putative, expressed	0
Chr3	166216562	166416562	CSS0012372	5.9442	5.2902	4.0245	3.8531	3.9457	3.7315	4.8781	4.8286	na	na	na	na	na	na	na	na	na	na	na	0
Chr3	166216562	166416562	CSS0020037	56.3591	45.6189	45.3009	39.2437	47.9568	42.9913	44.7932	52.2853	na	na	na	na	na	na	na	na	PF06090:Inositol-pentakisphosphate 2-kinase	AT5G42810.1	inositol 1,3,4,5,6-pentakisphosphate 2-kinase, putative, expressed	0
Chr3	166216562	166416562	CSS0048137	6.3377	4.2727	5.7425	3.8849	1.519	5.5748	2.6905	1.0922	na	na	-0.740189	0.0357448	na	na	na	na	PF00400:WD domain, G-beta repeat	AT4G25440.1	nucleic acid binding protein, putative, expressed	0.0357448
Chr3	167188678	167388678	CSS0035840	0.4767	0.1571	0.3672	0.5677	0.1744	0.1185	0.362	3.6876	na	na	na	na	na	na	na	na	PF00106:short chain dehydrogenase	AT3G61220.1	short-chain dehydrogenase/reductase, putative, expressed	0
Chr3	167188678	167388678	CSS0035169	0.7947	0.1201	0.1856	0.4264	0.2043	0.3914	0.9207	1.8603	na	na	na	na	na	na	na	na	na	AT3G61220.2	short-chain dehydrogenase/reductase, putative, expressed	0
Chr3	167188678	167388678	CSS0048733	0.8595	0	0.131	0.6027	0.0244	0.0695	0.7742	4.6341	na	na	na	na	na	na	na	na	PF13561:Enoyl-(Acyl carrier protein) reductase	AT1G01800.2	short-chain dehydrogenase/reductase, putative, expressed	0
Chr3	167188678	167388678	CSS0034859	0.0825	0.6164	0.2017	0.1078	1.053	0.8887	0.6829	2.8836	na	na	na	na	na	na	na	na	PF00069:Protein kinase domain	AT1G11050.1	cysteine-rich receptor-like protein kinase 6 precursor, putative, expressed	0
Chr3	167188678	167388678	CSS0037990	51.8635	41.4753	52.3386	55.0166	46.1901	42.1138	51.5447	41.7318	na	na	na	na	na	na	na	na	PF00390:Malic enzyme, N-terminal domain|PF03949:Malic enzyme, NAD binding domain	AT4G00570.1	NAD-dependent malic enzyme, mitochondrial precursor, putative, expressed	0
Chr3	167188678	167388678	CSS0025818	1.1987	0.4051	9.0408	19.1745	0.9043	1.0023	0.6105	5.9111	na	na	na	na	na	na	na	na	PF00106:short chain dehydrogenase	AT3G61220.1	short-chain dehydrogenase/reductase, putative, expressed	0
Chr3	167188678	167388678	CSS0014093	49.0866	60.2059	49.4489	44.8353	54.8265	41.6989	43.0472	39.1231	na	na	na	na	na	na	na	na	PF03332:Eukaryotic phosphomannomutase	AT2G45790.1	phosphomannomutase, putative, expressed	0
Chr3	167188678	167388678	CSS0000636	35.2324	25.7794	27.2515	29.3893	41.2104	25.5502	37.6661	32.1527	na	na	na	na	na	na	na	na	na	na	na	0
Chr3	167188678	167388678	CSS0036220	7.9253	2.8012	0.9926	4.3074	2.8595	3.126	2.2086	0.3392	na	na	na	na	na	na	na	na	na	AT3G27350.1	expressed protein	0
Chr3	181989855	182189855	CSS0032956	31.3174	43.8046	18.1135	56.9907	54.5133	30.5992	61.3234	18.5998	na	na	na	na	na	na	na	na	PF00249:Myb-like DNA-binding domain	AT3G13540.1	MYB family transcription factor, putative, expressed	0
Chr3	181989855	182189855	CSS0018453	14.7402	22.2835	11.9504	34.1344	44.3738	16.5825	27.8127	10.9378	na	na	na	na	na	na	na	na	PF00249:Myb-like DNA-binding domain	AT3G13540.1	MYB family transcription factor, putative, expressed	0
Chr3	181989855	182189855	CSS0005060	63.7051	46.0158	23.4297	54.3952	59.7031	25.8997	63.2038	28.4081	na	na	na	na	na	na	na	na	PF00249:Myb-like DNA-binding domain	AT2G16720.1	MYB family transcription factor, putative, expressed	0
Chr3	182745672	182945672	CSS0031475	0	0.0228	0	0	0	0	0	0	na	na	na	na	na	na	na	na	na	na	na	0
Chr3	182745672	182945672	CSS0033995	5.1405	9.9883	7.9587	6.862	11.5978	7.6796	5.2323	11.8794	na	na	na	na	na	na	na	na	PF00689:Cation transporting ATPase, C-terminus|PF00702:haloacid dehalogenase-like hydrolase	AT4G00900.1	calcium-transporting ATPase, endoplasmic reticulum-type, putative, expressed	0
Chr3	182745672	182945672	CSS0022697	22.9207	18.3998	30.498	36.114	12.0226	13.8962	20.9249	18.386	-0.840253	0.00900948	na	na	-0.818862	0.0129128	na	na	PF00071:Ras family	AT1G01200.1	ras-related protein, putative, expressed	0.00900948
Chr3	182745672	182945672	CSS0034789	8.1898	11.0703	5.0421	6.2516	6.3755	5.6314	4.9146	8.7126	na	na	na	na	na	na	na	na	PF00004:ATPase family associated with various cellular activities (AAA)|PF14363:Domain associated at C-terminal with AAA	AT2G46620.1	AAA-type ATPase family protein, putative, expressed	0
Chr3	182745672	182945672	CSS0003779	10.0095	11.7864	9.1997	7.4366	11.6562	9.3063	7.2827	12.5663	na	na	na	na	na	na	na	na	PF01535:PPR repeat|PF12854:PPR repeat|PF13041:PPR repeat family	AT5G16420.1	pentatricopeptide, putative, expressed	0
Chr3	182745672	182945672	CSS0011145	0.0522	0.3035	1.1073	0.5795	0.6099	0.2604	0.7009	0.5075	na	na	na	na	na	na	na	na	na	na	na	0
Chr4	2851551	3051551	CSS0027441	19.0476	14.3878	14.155	20.7693	8.349	14.9017	8.0588	6.2854	-0.77711	0.0232615	-0.851425	0.00731277	-0.789302	0.0198447	-0.805255	0.0158726	na	AT2G33585.1	expressed protein	0.00731277
Chr4	2851551	3051551	CSS0013904	19.1183	23.0016	14.3592	23.5516	15.2258	16.4129	24.2229	11.2897	na	na	na	na	na	na	na	na	PF00368:Hydroxymethylglutaryl-coenzyme A reductase	AT1G76490.1	3-hydroxy-3-methylglutaryl-coenzyme A reductase, putative, expressed	0
Chr4	2851551	3051551	CSS0034423	0.0938	0.0664	0.0693	0.0459	0.0943	0.1666	0.1138	0.088	na	na	na	na	na	na	na	na	na	AT1G16570.1	glycosyl transferase, group 1 domain containing protein, expressed	0
Chr4	2851551	3051551	CSS0043634	0.3094	3.5578	1.1106	1.4354	1.5715	1.6924	19.5654	28.0199	na	na	na	na	na	na	na	na	PF01370:NAD dependent epimerase/dehydratase family	AT2G33590.1	reductase, putative, expressed	0
Chr4	2851551	3051551	CSS0026887	22.4097	58.1489	14.8223	45.5556	31.6249	47.9723	26.9156	58.5518	na	na	na	na	na	na	na	na	PF01370:NAD dependent epimerase/dehydratase family	AT2G33590.1	reductase, putative, expressed	0
Chr4	6389276	6589276	CSS0046333	218.14	267.059	417.657	802.431	725.291	520.853	596.345	318.592	na	na	na	na	na	na	na	na	PF00127:Copper binding proteins, plastocyanin/azurin family	AT1G76100.1	plastocyanin, chloroplast precursor, putative, expressed	0
Chr4	6389276	6589276	CSS0023064	16.0039	13.6208	10.4538	12.6869	14.1827	15.1198	20.8536	14.5856	na	na	na	na	na	na	na	na	PF05180:DNL zinc finger	AT5G27280.1	DNL zinc finger domain containing protein, putative, expressed	0
Chr4	6389276	6589276	CSS0017663	0	0	0	0	0	0	0	0	na	na	na	na	na	na	na	na	na	na	na	0
Chr4	6916033	7116033	CSS0016732	6.2851	6.5667	7.6503	6.0627	4.6493	6.0376	6.7077	5.5253	na	na	na	na	na	na	na	na	PF00069:Protein kinase domain|PF13499:EF-hand domain pair	AT1G76040.2	CAMK_CAMK_like.33 - CAMK includes calcium/calmodulin depedent protein kinases, expressed	0
Chr4	6916033	7116033	CSS0041541	4.017	4.7303	0.7899	3.6264	4.4574	1.1412	1.9709	6.8836	na	na	na	na	na	na	na	na	PF00006:ATP synthase alpha/beta family, nucleotide-binding domain|PF02874:ATP synthase alpha/beta family, beta-barrel domain	AT4G38510.5	ATP synthase, putative, expressed	0
Chr4	6916033	7116033	CSS0026950	2.8285	6.1785	0.8839	1.8667	1.0636	1.8306	1.2463	1.3607	na	na	na	na	na	na	na	na	PF13639:Ring finger domain	AT5G42200.1	zinc finger, C3HC4 type domain containing protein, expressed	0
Chr4	6916033	7116033	CSS0001721	2.9771	2.588	3.0516	5.7416	5.1777	3.9399	9.9396	7.7992	na	na	0.785521	0.0208682	na	na	na	na	PF13905:Thioredoxin-like	AT1G60420.1	PDI, putative, expressed	0.0208682
Chr4	7738851	7945335	CSS0016648	20.0008	23.5706	37.6067	29.8131	28.6254	31.8042	19.1687	19.9693	na	na	na	na	na	na	na	na	PF00043:Glutathione S-transferase, C-terminal domain|PF13417:Glutathione S-transferase, N-terminal domain	AT5G42150.1	glutaredoxin family protein, expressed	0
Chr4	7738851	7945335	CSS0036757	15.8391	15.4479	7.7057	8.0912	8.9898	9.6623	9.9918	11.674	na	na	na	na	na	na	na	na	na	AT4G35940.2	0	0
Chr4	7738851	7945335	CSS0008890	173.466	147.188	143.182	100.895	119.17	156.916	132.816	121.198	na	na	na	na	na	na	na	na	PF00071:Ras family	AT4G35020.3	ras-related protein, putative, expressed	0
Chr4	7738851	7945335	CSS0031900	11.066	8.901	15.2562	19.633	17.1957	8.9331	14.8821	15.0799	na	na	na	na	na	na	na	na	na	na	na	0
Chr4	7738851	7945335	CSS0037397	32.7417	47.6868	23.9801	21.6134	48.8501	48.1719	39.9377	54.8839	0.803845	0.0162017	na	na	0.792528	0.0189965	na	na	na	AT1G20070.1	0	0.0162017
Chr4	7738851	7945335	CSS0029981	14.431	10.2167	5.8469	10.9644	14.1518	7.2126	4.8024	5.6669	na	na	na	na	na	na	na	na	PF00168:C2 domain|PF17047:Synaptotagmin-like mitochondrial-lipid-binding domain	AT1G20080.1	NTMC2Type1.2 protein, putative, expressed	0
Chr4	7738851	7945335	CSS0035631	0.0401	0.0635	0.0825	0	0.0569	0.0475	0	0	na	na	na	na	na	na	na	na	PF00249:Myb-like DNA-binding domain	AT4G38620.1	MYB family transcription factor, putative, expressed	0
Chr4	7738851	7945335	CSS0019506	0	0	0	0	0	0	0	0	na	na	na	na	na	na	na	na	PF13921:Myb-like DNA-binding domain	AT4G38620.1	MYB family transcription factor, putative, expressed	0
Chr4	7738851	7945335	CSS0032290	31.7867	28.0186	22.1374	23.2274	31.9027	30.5048	29.3581	27.0394	na	na	na	na	na	na	na	na	PF03635:Vacuolar protein sorting-associated protein 35	AT1G75850.1	vacuolar protein sorting-associated protein 35, putative, expressed	0
Chr4	7738851	7945335	CSS0012075	10.0531	16.0876	4.8621	10.5961	11.2041	11.0341	5.643	4.4709	na	na	na	na	na	na	na	na	PF00005:ABC transporter|PF00664:ABC transporter transmembrane region	AT1G27940.1	multidrug resistance protein, putative, expressed	0
Chr4	9506761	9706761	CSS0000506	0	0.0232	0	0	0.2552	0.0238	0.2765	0.1289	0.806304	0.0156308	0.865013	0.00554338	0.814103	0.0139044	0.821829	0.0123178	PF00067:Cytochrome P450	AT4G31500.1	cytochrome P450 71A1, putative, expressed	0.00554338
Chr4	9506761	9706761	CSS0019425	0.1948	0.0165	0.4029	2.4575	3.7403	0.1033	1.4271	0.1331	na	na	na	na	na	na	na	na	PF00170:bZIP transcription factor	AT4G38900.3	bZIP family transcription factor, putative, expressed	0
Chr4	9506761	9706761	CSS0030018	37.9531	45.5263	44.2256	39.5404	43.9755	53.1743	46.9495	51.9153	na	na	na	na	na	na	na	na	PF06217:GAGA binding protein-like family	AT5G42520.1	GAGA-binding protein, putative, expressed	0
Chr4	9506761	9706761	CSS0014696	94.5084	122.388	68.7443	96.6667	75.6125	125.042	69.4859	93.4956	na	na	na	na	na	na	na	na	PF00415:Regulator of chromosome condensation (RCC1) repeat	AT1G19880.1	RCC2, putative, expressed	0
Chr4	13199092	13574999	CSS0019787	17.4787	29.2739	9.9276	18.9905	14.0169	17.1289	11.2915	13.1181	na	na	na	na	na	na	na	na	PF00560:Leucine Rich Repeat|PF07714:Protein tyrosine kinase|PF08263:Leucine rich repeat N-terminal domain|PF13855:Leucine rich repeat	AT2G16250.1	LRR receptor-like protein kinase, putative, expressed	0
Chr4	13199092	13574999	CSS0023890	0.1616	0.0941	0.1527	0.1574	0.3695	0.2872	0.8909	0.4519	na	na	na	na	na	na	na	na	na	AT3G54750.3	expressed protein	0
Chr4	13199092	13574999	CSS0013932	0.8956	0.1889	0.1949	0.2226	0.6893	0.4801	0.1921	0.1514	na	na	na	na	na	na	na	na	PF04072:Leucine carboxyl methyltransferase	AT5G42760.2	methyltransferase, putative, expressed	0
Chr4	13199092	13574999	CSS0048781	13.3712	8.8252	10.441	10.2471	7.6808	9.4081	8.489	8.4975	na	na	na	na	na	na	na	na	PF03141:Putative S-adenosyl-L-methionine-dependent methyltransferase	AT1G19430.1	methyltransferase, putative, expressed	0
Chr4	13199092	13574999	CSS0006033	19.7369	22.3144	25.7668	20.1316	23.8817	24.1093	19.4866	23.4568	na	na	na	na	na	na	na	na	PF04055:Radical SAM superfamily|PF08608:Wyosine base formation	AT1G75200.1	tRNA wybutosine-synthesizing protein 1, putative, expressed	0
Chr4	13199092	13574999	CSS0046649	6.1189	0.7379	3.3039	1.6615	3.4595	0.5333	8.8878	5.5015	na	na	na	na	na	na	na	na	PF05761:5' nucleotidase family	AT1G75210.1	5-nucleotidase domain-containing protein, putative, expressed	0
Chr4	13199092	13574999	CSS0018155	0	0.0009	0	0	0.1877	0	0.0521	0	na	na	na	na	na	na	na	na	PF02902:Ulp1 protease family, C-terminal catalytic domain	na	na	0
Chr4	15743700	15943700	CSS0047602	35.0917	28.6829	29.0592	27.7705	39.0884	36.7182	30.868	37.548	na	na	na	na	na	na	na	na	PF01553:Acyltransferase|PF16076:Acyltransferase C-terminus	AT1G75020.2	acyltransferase, putative, expressed	0
Chr4	15743700	15943700	CSS0008782	45.6491	48.2068	42.9986	38.2843	42.6382	40.2791	35.2625	43.7352	na	na	na	na	na	na	na	na	PF01457:Leishmanolysin|PF07974:EGF-like domain	AT5G42620.2	metalloendopeptidase/ metallopeptidase/ zinc ion binding protein, putative, expressed	0
Chr4	15743700	15943700	CSS0015053	3.6146	4.9942	3.3992	9.9462	2.698	3.2619	2.8961	3.893	na	na	na	na	na	na	na	na	PF04678:Mitochondrial calcium uniporter	AT5G42610.1	E2F-related protein, putative, expressed	0
Chr4	15743700	15943700	CSS0026625	7.4442	15.4649	16.6138	15.3817	17.2207	11.4616	18.9186	5.5284	na	na	na	na	na	na	na	na	PF00314:Thaumatin family	AT1G75030.1	thaumatin family domain containing protein, expressed	0
Chr4	17092653	17325559	CSS0012527	8.1059	4.2518	9.2899	5.409	4.1348	9.045	4.2227	9.4816	na	na	na	na	na	na	na	na	PF02362:B3 DNA binding domain	AT1G26680.1	B3 DNA binding domain containing protein, expressed	0
Chr4	17092653	17325559	CSS0020978	16.5002	9.022	16.443	10.2715	6.2927	22.3013	12.3258	24.1347	na	na	na	na	na	na	na	na	PF02362:B3 DNA binding domain	AT4G31680.1	B3 DNA binding domain containing protein, expressed	0
Chr4	17092653	17325559	CSS0023102	2.4706	7.4884	2.0413	4.1626	1.4573	2.8323	0.4477	0.7513	na	na	-0.715871	0.0458186	na	na	na	na	PF00249:Myb-like DNA-binding domain	AT5G42630.1	MYB family transcription factor, putative, expressed	0.0458186
Chr4	17092653	17325559	CSS0002701	82.9066	78.8504	88.6336	67.47	60.6065	70.098	59.768	63.4587	na	na	na	na	na	na	na	na	PF09767:Predicted membrane protein (DUF2053)	AT1G47640.1	SSA2 - 2S albumin seed storage family protein precursor, putative, expressed	0
Chr4	18909202	19109202	CSS0029458	0.0859	0	0	0.232	0.0775	0	0	0	na	na	na	na	na	na	na	na	PF13202:EF hand	AT5G42380.1	OsCML19 - Calmodulin-related calcium sensor protein, expressed	0
Chr4	18909202	19109202	CSS0045263	0	0	0	0	0	0	0	0	na	na	na	na	na	na	na	na	PF06839:GRF zinc finger|PF12776:Myb/SANT-like DNA-binding domain	AT5G05800.2	transposon protein, putative, CACTA, En/Spm sub-class, expressed	0
Chr4	18909202	19109202	CSS0047792	0.2076	0.1853	0.0781	0.1881	0.0738	0.1786	0.1116	0.4255	na	na	na	na	na	na	na	na	PF00128:Alpha amylase, catalytic domain|PF07821:Alpha-amylase C-terminal beta-sheet domain	AT4G25000.1	alpha-amylase precursor, putative, expressed	0
Chr4	18909202	19109202	CSS0010711	25.4736	24.9414	14.3194	13.3071	16.8878	16.4444	13.6912	18.2343	na	na	na	na	na	na	na	na	PF00481:Protein phosphatase 2C	AT1G47380.1	protein phosphotase protein, putative, expressed	0
Chr4	18909202	19109202	CSS0013749	12.7151	15.3439	10.5041	9.7349	11.2833	8.7438	17.2268	12.8751	na	na	na	na	na	na	na	na	PF04571:lipin, N-terminal conserved region|PF08235:LNS2 (Lipin/Ned1/Smp2)	AT5G42870.1	lipin, N-terminal conserved region family protein, expressed	0
Chr4	20456754	20656754	CSS0029319	25.6257	14.6168	17.9748	13.9599	13.948	17.528	15.8329	17.1937	na	na	na	na	na	na	na	na	PF02365:No apical meristem (NAM) protein	AT4G27410.2	NAC domain transcription factor, putative, expressed	0
Chr4	20456754	20656754	CSS0019821	3.941	2.5331	4.0129	5.2149	3.3466	2.4375	2.3797	1.1489	na	na	na	na	na	na	na	na	PF00046:Homeobox domain	AT1G46480.1	homeobox domain containing protein, expressed	0
Chr4	20456754	20656754	CSS0034560	11.8785	11.1508	5.4586	6.9649	5.9763	7.9317	4.6573	7.5896	na	na	na	na	na	na	na	na	PF04937:Protein of unknown function (DUF 659)	AT1G62870.1	expressed protein	0
Chr4	20456754	20656754	CSS0029630	72.892	72.2548	62.0394	66.1119	70.3385	63.689	68.0614	57.6332	na	na	na	na	na	na	na	na	PF00225:Kinesin motor domain	AT5G47820.2	kinesin motor domain containing protein, putative, expressed	0
Chr4	20456754	20656754	CSS0001726	17.918	12.5285	10.825	9.8466	5.1751	9.6665	4.8315	4.7345	na	na	-0.885535	0.0034349	na	na	-0.780173	0.0223714	PF03106:WRKY DNA -binding domain|PF10533:Plant zinc cluster domain	AT4G24240.1	WRKY68, expressed	0.0034349
Chr4	20456754	20656754	CSS0010742	61.4133	55.1027	54.4379	59.2872	58.2328	60.5544	59.3261	56.5603	na	na	na	na	na	na	na	na	PF13639:Ring finger domain	AT5G42940.1	zinc finger, C3HC4 type domain containing protein, expressed	0
Chr4	20456754	20656754	CSS0009562	212.146	242.792	337.517	259.791	255.363	281.077	206.991	312.01	na	na	na	na	na	na	na	na	PF00076:RNA recognition motif. (a.k.a. RRM, RBD, or RNP domain)|PF00658:Poly-adenylate binding protein, unique domain	AT4G34110.1	polyadenylate-binding protein, putative, expressed	0
Chr4	20456754	20656754	CSS0025593	28.3689	21.3056	14.0901	14.6621	22.0803	18.8218	17.2584	15.6696	na	na	na	na	na	na	na	na	PF00995:Sec1 family	AT1G12360.1	Sec1 family transport protein, putative, expressed	0
Chr4	20456754	20656754	CSS0005413	40.9011	37.1826	42.1296	34.5153	29.4984	42.5702	30.3908	34.0085	na	na	na	na	na	na	na	na	na	AT5G47830.1	expressed protein	0
Chr4	23186897	23386897	CSS0002969	0	0.0319	0.0389	0	1.2483	0	0.0097	0.0285	na	na	na	na	na	na	na	na	PF02893:GRAM domain	AT5G08350.1	GEM, putative, expressed	0
Chr4	23186897	23386897	CSS0006197	24.2526	15.2184	10.9874	12.8377	8.1952	12.2919	11.0457	18.6212	na	na	na	na	na	na	na	na	PF00134:Cyclin, N-terminal domain|PF02984:Cyclin, C-terminal domain	AT4G37630.2	cyclin, putative, expressed	0
Chr4	23186897	23386897	CSS0010887	11.1303	10.7138	7.6983	9.1055	11.6392	9.7905	9.3522	11.2098	na	na	na	na	na	na	na	na	PF00122:E1-E2 ATPase|PF00689:Cation transporting ATPase, C-terminus|PF00690:Cation transporter/ATPase, N-terminus|PF13246:Cation transport ATPase (P-type)	AT1G27770.1	calcium-transporting ATPase, plasma membrane-type, putative, expressed	0
Chr4	23433918	23633918	CSS0000279	0	0	0	0	0	0	0	0	na	na	na	na	na	na	na	na	na	AT5G41980.1	hypothetical protein	0
Chr4	23433918	23633918	CSS0017590	0	0	0	0.0678	0	0	0	0	na	na	na	na	na	na	na	na	na	AT3G05200.1	zinc finger, C3HC4 type domain containing protein, expressed	0
Chr4	23433918	23633918	CSS0048758	58.1394	84.5463	31.9763	96.5368	52.8757	65.3754	103.999	41.0686	na	na	na	na	na	na	na	na	PF12697:Alpha/beta hydrolase family	AT3G03990.1	hydrolase, alpha/beta fold family domain containing protein, expressed	0
Chr4	23433918	23633918	CSS0032810	7.8677	15.7944	7.9506	13.5175	12.3558	7.6811	7.1049	6.1467	na	na	na	na	na	na	na	na	PF00514:Armadillo/beta-catenin-like repeat	AT3G01400.1	spotted leaf 11, putative, expressed	0
Chr4	24305742	24505742	CSS0029759	9.1471	12.5974	17.0719	13.8288	9.4324	12.7366	9.884	9.5662	na	na	na	na	na	na	na	na	PF00076:RNA recognition motif. (a.k.a. RRM, RBD, or RNP domain)	AT1G58470.1	RNA recognition motif containing protein, putative, expressed	0
Chr4	24305742	24505742	CSS0028484	99.7697	115.057	110.885	69.4726	86.2779	89.4397	96.9893	95.4468	na	na	na	na	na	na	na	na	PF00847:AP2 domain	AT4G37750.1	AP2-like ethylene-responsive transcription factor AINTEGUMENTA, putative, expressed	0
Chr4	24305742	24505742	CSS0007370	1.8934	3.9898	2.8412	3.6821	7.4787	3.1147	3.6367	1.2282	na	na	na	na	na	na	na	na	PF13456:Reverse transcriptase-like	na	na	0
Chr4	24305742	24505742	CSS0031287	46.2622	59.8137	38.0925	39.843	59.8986	42.8071	48.6506	36.6534	na	na	na	na	na	na	na	na	PF00010:Helix-loop-helix DNA-binding domain	AT1G10120.1	basic helix-loop-helix protein, putative, expressed	0
Chr4	27186217	27386217	CSS0008282	0	0	0	0	0	0	0	0	na	na	na	na	na	na	na	na	PF01565:FAD binding domain|PF08031:Berberine and berberine like	AT5G44360.1	reticuline oxidase-like protein precursor, putative, expressed	0
Chr4	27784904	27984904	CSS0024913	3.4004	6.185	4.4839	4.4026	0.9187	2.9235	2.9501	2.6291	-0.72504	0.0418416	-0.762372	0.027851	-0.730545	0.0395584	-0.793523	0.0187394	PF03479:Domain of unknown function (DUF296)	AT5G49700.1	DNA binding protein, putative, expressed	0.0187394
Chr4	27784904	27984904	CSS0023288	0.0459	0.0773	0	0.0911	0.0684	0.0263	0.0152	0	na	na	na	na	na	na	na	na	na	AT1G58120.1	CPuORF38 - conserved peptide uORF-containing transcript, expressed	0
Chr4	27784904	27984904	CSS0014228	90.4162	66.6498	63.1672	44.5694	65.36	62.5969	53.9001	63.9212	na	na	na	na	na	na	na	na	PF00928:Adaptor complexes medium subunit family	AT4G24550.2	adaptor complexes medium subunit family domain containing protein, expressed	0
Chr4	27784904	27984904	CSS0024089	17.9071	19.4087	24.1922	27.2519	28.0896	19.354	19.438	18.0647	na	na	na	na	na	na	na	na	PF00443:Ubiquitin carboxyl-terminal hydrolase|PF01753:MYND finger	AT5G65450.1	ubiquitin carboxyl-terminal hydrolase family protein, expressed	0
Chr4	30565543	30765543	CSS0025356	0	0	0	0	0.0017	0	0	0	na	na	na	na	na	na	na	na	na	na	na	0
Chr4	30565543	30765543	CSS0046549	3.7054	1.8558	7.0784	4.7459	1.1685	8.2918	3.2453	1.2499	na	na	na	na	na	na	na	na	PF00107:Zinc-binding dehydrogenase|PF08240:Alcohol dehydrogenase GroES-like domain	AT1G22430.2	dehydrogenase, putative, expressed	0
Chr4	30565543	30765543	CSS0002332	33.2628	54.7726	56.0405	65.2344	76.3325	36.0431	44.7185	34.4857	na	na	na	na	na	na	na	na	PF16987:KIX domain	AT1G15780.1	expressed protein	0
Chr4	30565543	30765543	CSS0044165	5.6078	8.0505	7.9553	13.8506	13.6235	8.826	9.3231	4.4388	na	na	na	na	na	na	na	na	PF05678:VQ motif	AT1G78310.1	retrotransposon protein, putative, unclassified, expressed	0
Chr4	30565543	30765543	CSS0009214	268.523	419.535	323.159	312.845	185.212	323.447	223.594	184.601	na	na	-0.757246	0.0295681	na	na	-0.708458	0.0491942	PF00244:14-3-3 protein	AT1G78300.1	14-3-3 protein, putative, expressed	0.0295681
Chr4	30565543	30765543	CSS0003030	18.9464	16.8584	14.7357	15.7126	14.2758	13.5655	18.4735	17.2561	na	na	na	na	na	na	na	na	PF12937:F-box-like|PF13621:Cupin-like domain	AT1G78280.1	OsFBO14 - F-box and other domain containing protein, expressed	0
Chr4	41952401	42159610	CSS0012606	8.2061	12.3047	9.8131	22.8897	9.4047	16.0149	11.2137	6.2377	na	na	na	na	na	na	na	na	na	AT1G76740.1	SAP domain containing protein, expressed	0
Chr4	41952401	42159610	CSS0001917	9.8337	13.9734	10.4768	22.0759	10.3176	15.6909	16.567	6.2595	na	na	na	na	na	na	na	na	na	na	na	0
Chr4	41952401	42159610	CSS0009305	121.257	125.81	75.3547	88.1275	76.1386	79.8736	69.6394	68.9393	na	na	na	na	na	na	na	na	PF03552:Cellulose synthase|PF14569:Zinc-binding RING-finger	AT5G64740.1	CESA3 - cellulose synthase, expressed	0
Chr4	44149026	44504669	CSS0043348	5.532	8.9181	80.4995	11.062	46.1175	10.3543	34.423	17.4811	na	na	na	na	na	na	na	na	PF00282:Pyridoxal-dependent decarboxylase conserved domain	AT1G43710.1	decarboxylase, putative, expressed	0
Chr4	44919122	45119139	CSS0007050	49.3615	136.547	127.824	68.2412	68.5636	95.8401	164.484	155.196	na	na	na	na	na	na	na	na	na	AT1G21310.1	0	0
Chr4	44919122	45119139	CSS0047273	18.3918	18.1485	17.5678	23.391	19.4559	20.0117	21.6229	19.3339	na	na	na	na	na	na	na	na	PF00415:Regulator of chromosome condensation (RCC1) repeat|PF01363:FYVE zinc finger|PF08381:Transcription factor regulating root and shoot growth via Pin3|PF13713:Transcription factor BRX N-terminal domain|PF16457:Pleckstrin homology domain	AT5G42140.1	regulator of chromosome condensation, putative, expressed	0
Chr4	44919122	45119139	CSS0016318	0	0	0	0	0	0	0	0	na	na	na	na	na	na	na	na	na	na	na	0
Chr4	44919122	45119139	CSS0035605	69.4741	93.3714	85.6708	80.4093	68.41	89.4932	67.5298	56.2013	na	na	na	na	na	na	na	na	PF00076:RNA recognition motif. (a.k.a. RRM, RBD, or RNP domain)	AT1G21320.2	RNA recognition motif containing protein, putative, expressed	0
Chr4	46213039	46413039	CSS0045631	0	0	0	0.0019	0.0107	0.0161	7.3567	0	na	na	na	na	na	na	na	na	PF00665:Integrase core domain|PF07727:Reverse transcriptase (RNA-dependent DNA polymerase)|PF14223:gag-polypeptide of LTR copia-type|PF14244:gag-polypeptide of LTR copia-type	AT4G23160.1	TKL_IRAK_DUF26-lc.24 - DUF26 kinases have homology to DUF26 containing loci, expressed	0
Chr4	46213039	46413039	CSS0017648	0.1506	0.4245	0	0.1219	0.0868	0.218	0.1764	0	na	na	na	na	na	na	na	na	na	AT1G78780.2	pathogen-related protein, putative, expressed	0
Chr4	62430879	62823744	CSS0005094	0	0	0	0	0	0	0	0	na	na	na	na	na	na	na	na	na	ATMG00810.1	expressed protein	0
Chr4	62430879	62823744	CSS0035892	0	0	0	0	0	0	0	0	na	na	na	na	na	na	na	na	PF13976:GAG-pre-integrase domain	na	na	0
Chr4	62430879	62823744	CSS0018129	0	0	0	0	0	0	0	0	na	na	na	na	na	na	na	na	na	na	na	0
Chr4	62430879	62823744	CSS0046206	0	0	0	0	0	0	0	0	na	na	na	na	na	na	na	na	PF01566:Natural resistance-associated macrophage protein	AT1G15960.1	metal transporter Nramp6, putative, expressed	0
Chr4	66040744	66240744	CSS0033975	0	0	0	0	0	0	0.4852	0.2232	na	na	na	na	na	na	na	na	na	na	na	0
Chr4	67004016	67214838	CSS0044236	0.6184	1.4053	1.2532	0.7832	1.8287	1.3147	1.4066	0.7503	na	na	na	na	na	na	na	na	PF02537:CrcB-like protein, Camphor Resistance (CrcB)	AT2G41705.2	crcB-like protein, expressed	0
Chr4	67004016	67214838	CSS0045924	28.0958	11.9902	24.3175	36.867	13.9561	35.3386	13.3855	12.1616	na	na	na	na	na	na	na	na	PF03171:2OG-Fe(II) oxygenase superfamily|PF14226:non-haem dioxygenase in morphine synthesis N-terminal	AT5G08640.2	flavonol synthase/flavanone 3-hydroxylase, putative, expressed	0
Chr4	67004016	67214838	CSS0029666	0	0	0	0	0	0	0	0	na	na	na	na	na	na	na	na	na	na	na	0
Chr4	67004016	67214838	CSS0006116	50.0844	38.6072	46.2338	50.8889	22.2707	31.0386	54.3225	40.2217	na	na	na	na	na	na	na	na	PF10961:Selenoprotein SelK_SelG	AT4G08230.1	expressed protein	0
Chr4	69024903	69224903	CSS0011267	15.1569	18.7264	10.5252	11.219	5.927	12.0212	9.6517	10.778	na	na	-0.710837	0.0480953	na	na	na	na	PF01504:Phosphatidylinositol-4-phosphate 5-Kinase|PF02493:MORN repeat	AT1G21980.1	phosphatidylinositol-4-phosphate 5-kinase, putative, expressed	0.0480953
Chr4	71149791	71349791	CSS0000995	0.0001	0.0428	0.0073	0.0203	0.0194	0.0042	0	0	na	na	na	na	na	na	na	na	PF12776:Myb/SANT-like DNA-binding domain	AT4G02210.2	retrotransposon, putative, centromere-specific, expressed	0
Chr4	71149791	71349791	CSS0028412	18.8832	17.8586	15.7158	11.8777	10.2081	13.6541	10.8222	15.9999	na	na	na	na	na	na	na	na	na	AT1G36990.1	expressed protein	0
Chr4	71149791	71349791	CSS0024515	30.2489	31.2333	25.5134	18.9199	20.6405	25.8939	21.0165	25.5114	na	na	na	na	na	na	na	na	PF13771:PHD-like zinc-binding domain|PF13831:PHD-finger|PF13832:PHD-zinc-finger like domain	AT1G77800.2	PHD-finger domain containing protein, putative, expressed	0
Chr4	71149791	71349791	CSS0012091	37.5994	40.0314	34.6868	48.0454	50.8343	46.3068	54.0555	43.5658	na	na	na	na	na	na	na	na	PF01853:MOZ/SAS family|PF11717:RNA binding activity-knot of a chromodomain	AT5G64610.1	MYST-like histone acetyltransferase 1, putative, expressed	0
Chr4	76541879	76741879	CSS0045928	0	0	0	0	0	0	0	0	na	na	na	na	na	na	na	na	na	na	na	0
Chr4	76541879	76741879	CSS0000053	13.6875	25.5921	21.7651	31.2946	61.1553	30.3573	27.1547	31.3098	na	na	na	na	na	na	na	na	na	AT5G57180.3	CCT motif family protein, expressed	0
Chr4	77930647	78130647	CSS0015447	14.1655	15.2732	13.0897	11.9948	11.3515	13.519	13.9544	13.1675	na	na	na	na	na	na	na	na	PF02485:Core-2/I-Branching enzyme	AT2G19160.1	DNA binding protein, putative, expressed	0
Chr4	77930647	78130647	CSS0038027	20.9536	20.8989	24.4002	25.0578	24.0285	17.1797	19.1323	13.6084	na	na	na	na	na	na	na	na	PF11267:Domain of unknown function (DUF3067)	AT3G19900.1	expressed protein	0
Chr4	82334606	82534606	CSS0003885	7.2995	9.0063	0.5341	0.4727	13.8058	7.1609	9.8418	19.3451	0.791481	0.0192692	na	na	0.786676	0.0205521	na	na	PF02897:Prolyl oligopeptidase, N-terminal beta-propeller domain	AT1G76140.1	OsPOP1 - Putative Prolyl Oligopeptidase homologue, expressed	0.0192692
Chr4	82334606	82534606	CSS0027085	0	0.1132	0	0.0813	0.2609	0.3302	0.8599	2.211	na	na	na	na	na	na	na	na	PF00118:TCP-1/cpn60 chaperonin family	AT5G20890.1	T-complex protein, putative, expressed	0
Chr4	82334606	82534606	CSS0011850	18.3004	15.8439	8.6147	14.2279	12.2669	18.1461	19.8167	16.4889	na	na	na	na	na	na	na	na	PF01575:MaoC like domain	AT1G76150.1	peroxisomal multifunctional enzyme type 2, putative, expressed	0
Chr4	82334606	82534606	CSS0038876	15.2608	20.7444	18.0003	21.4981	19.8774	19.7151	23.5059	18.6945	na	na	na	na	na	na	na	na	PF07227:PHD - plant homeodomain finger protein	AT4G30200.4	VIL2 protein, putative, expressed	0
Chr4	86413416	86613416	CSS0018379	1.4709	0.7342	1.1968	0.437	0.8461	0.626	0.8588	0.6223	na	na	na	na	na	na	na	na	PF00644:Poly(ADP-ribose) polymerase catalytic domain|PF12174:RCD1-SRO-TAF4 (RST) plant domain	AT5G62520.1	RCD1, putative, expressed	0
Chr4	86413416	86613416	CSS0004951	1.7835	3.1962	5.0581	3.8973	2.8661	2.942	4.6315	3.4654	na	na	na	na	na	na	na	na	PF02701:Dof domain, zinc finger	AT5G62940.1	dof zinc finger domain containing protein, putative, expressed	0
Chr4	86413416	86613416	CSS0016934	27.6055	32.6082	44.0345	38.9418	41.0913	43.3856	49.7136	49.1452	na	na	na	na	na	na	na	na	PF00542:Ribosomal protein L7/L12 C-terminal domain	AT3G06040.3	ribosomal protein L7/L12 C-terminal domain containing protein, expressed	0
Chr4	86413416	86613416	CSS0018970	0	0	0	0	0	0	0	0	na	na	na	na	na	na	na	na	PF03732:Retrotransposon gag protein	na	na	0
Chr4	86413416	86613416	CSS0011950	0.0644	0.0324	0.062	0.1474	0	0.0412	0.0172	1.0663	na	na	na	na	na	na	na	na	PF14223:gag-polypeptide of LTR copia-type|PF14244:gag-polypeptide of LTR copia-type	AT5G48050.1	expressed protein	0
Chr4	86413416	86613416	CSS0031123	53.8072	51.8855	52.0491	41.3825	38.1127	38.8208	38.1821	44.1719	na	na	na	na	na	na	na	na	PF01937:Protein of unknown function DUF89|PF03630:Fumble	AT4G32180.1	pantothenate kinase, putative, expressed	0
Chr4	87834734	88034734	CSS0035193	0.4352	1.0121	0.5928	2.0738	0.4594	0.6223	0.4277	0.0408	na	na	na	na	na	na	na	na	PF00025:ADP-ribosylation factor family	AT2G24765.2	ADP-ribosylation factor, putative, expressed	0
Chr4	87834734	88034734	CSS0019956	3.0617	8.0152	5.8384	9.3047	9.0718	2.2331	7.7157	1.476	na	na	na	na	na	na	na	na	na	AT3G23760.1	expressed protein	0
Chr4	93775895	93975895	CSS0042106	0.9928	0.8519	13.3368	8.9508	0	0.6144	0	0.1006	-0.822226	0.0122396	na	na	-0.801416	0.016778	na	na	na	AT3G29200.1	chorismate mutase, chloroplast precursor, putative, expressed	0.0122396
Chr4	93775895	93975895	CSS0036293	0	0	0	0	0	0	0	0	na	na	na	na	na	na	na	na	na	na	na	0
Chr4	93775895	93975895	CSS0008856	23.568	23.5506	15.771	11.1894	15.7903	14.4502	15.0138	17.2199	na	na	na	na	na	na	na	na	PF05922:Peptidase inhibitor I9	AT1G71950.1	subtilisin N-terminal Region family protein, expressed	0
Chr4	93775895	93975895	CSS0042249	0.9213	1.5436	2.7802	1.8825	2.0135	2.1654	0.6968	2.4477	na	na	na	na	na	na	na	na	PF00069:Protein kinase domain|PF13499:EF-hand domain pair	AT1G35670.1	CAMK_CAMK_like.43 - CAMK includes calcium/calmodulin depedent protein kinases, expressed	0
Chr4	93775895	93975895	CSS0022356	24.0706	24.6454	25.9027	18.3743	19.3802	24.0418	19.5381	21.3203	na	na	na	na	na	na	na	na	PF09335:SNARE associated Golgi protein	AT4G09580.1	SNARE associated Golgi protein, putative, expressed	0
Chr4	97449072	97649072	CSS0016611	0	0	0	0	0	0	0	0	na	na	na	na	na	na	na	na	PF00582:Universal stress protein family	AT1G78940.2	serine threonine kinase, putative, expressed	0
Chr4	97449072	97649072	CSS0015070	0	0	0	0	0	0	0	0	na	na	na	na	na	na	na	na	na	na	na	0
Chr4	97449072	97649072	CSS0044886	98.0187	89.1005	130.616	135.698	117.386	154.197	79.714	97.6837	na	na	na	na	na	na	na	na	PF00493:MCM2/3/5 family|PF14551:MCM N-terminal domain|PF17207:MCM OB domain	AT2G16440.1	MCM4 - Putative minichromosome maintenance MCM complex subunit 4, expressed	0
Chr4	97449072	97649072	CSS0042285	0	0	0	0	0	0	0	0	na	na	na	na	na	na	na	na	na	AT2G07020.1	serine threonine kinase, putative, expressed	0
Chr4	114096493	114296529	CSS0050357	6.4661	8.5523	7.9499	14.2684	6.6178	8.3835	12.7024	8.1532	na	na	na	na	na	na	na	na	PF00112:Papain family cysteine protease|PF00396:Granulin|PF08246:Cathepsin propeptide inhibitor domain (I29)	AT1G47128.1	oryzain beta chain precursor, putative, expressed	0
Chr4	114096493	114296529	CSS0037575	67.0445	77.6084	62.4614	75.6774	67.4095	69.7037	76.2659	54.8477	na	na	na	na	na	na	na	na	PF00168:C2 domain	AT4G34150.1	retrotransposon protein, putative, unclassified, expressed	0
Chr4	120234272	120434272	CSS0043498	32.4246	17.1393	42.3736	34.4085	42.7053	34.7237	52.2622	49.818	na	na	0.776385	0.0234753	na	na	na	na	PF16851:Stomagen	AT4G12970.1	expressed protein	0.0234753
Chr4	120234272	120434272	CSS0002522	0.0427	0.2505	0.0433	0	0.0396	0.0464	0.1207	0.0504	na	na	na	na	na	na	na	na	na	AT1G53750.1	26S protease regulatory subunit 7, putative, expressed	0
Chr4	120234272	120434272	CSS0024083	76.3165	83.0958	101.567	112.594	99.4224	104.456	117.697	94.5012	na	na	na	na	na	na	na	na	PF02325:YGGT family	AT4G27990.1	YGGT family protein, putative, expressed	0
Chr4	120234272	120434272	CSS0024778	0	0	0	0	0	0	0	0	na	na	na	na	na	na	na	na	na	na	na	0
Chr4	120234272	120434272	CSS0001245	0.1713	0.4739	1.3094	0.1027	1.397	0.1763	1.386	1.6702	na	na	na	na	na	na	na	na	PF12643:MazG-like family	AT3G25400.1	MazG nucleotide pyrophosphohydrolase domain containing protein, expressed	0
Chr4	129037564	129381914	CSS0049619	25.221	5.2443	1.7265	2.9747	4.1653	2.8136	4.4347	1.1918	na	na	na	na	na	na	na	na	PF03106:WRKY DNA -binding domain	AT2G38470.1	WRKY24, expressed	0
Chr4	129037564	129381914	CSS0023398	0	0	0	0.029	0	0.04	0.0505	0.0067	na	na	na	na	na	na	na	na	PF00999:Sodium/hydrogen exchanger family	AT1G06970.1	ATCHX, putative, expressed	0
Chr4	129037564	129381914	CSS0018829	0.01	0	0	0	0	0.0258	0.0142	0	na	na	na	na	na	na	na	na	PF00999:Sodium/hydrogen exchanger family	AT2G13620.1	ATCHX15, putative, expressed	0
Chr4	129037564	129381914	CSS0018551	1.3962	0.738	2.2743	1.5605	2.5578	1.2166	1.0754	1.0299	na	na	na	na	na	na	na	na	PF03732:Retrotransposon gag protein	AT1G12230.1	transaldolase, putative, expressed	0
Chr4	133533278	133733278	CSS0011422	87.0078	78.9184	68.792	81.4288	65.2009	66.2998	105.696	75.8367	na	na	na	na	na	na	na	na	PF03660:PHF5-like protein	AT1G07170.3	PHF5-like protein domain containing protein, expressed	0
Chr4	133533278	133733278	CSS0004034	18.1433	18.2285	11.5578	13.7955	14.6651	16.6081	14.8751	16.4963	na	na	na	na	na	na	na	na	PF07992:Pyridine nucleotide-disulphide oxidoreductase	AT2G29990.1	NADH-ubiquinone oxidoreductase, mitochondrial precursor, putative, expressed	0
Chr4	133533278	133733278	CSS0015052	3.7633	1.9294	1.0049	4.7547	2.0468	4.0812	1.6779	3.3785	na	na	na	na	na	na	na	na	na	na	na	0
Chr4	134275678	134475678	CSS0044843	0	0	0	0	0	0	0	0	na	na	na	na	na	na	na	na	na	na	na	0
Chr4	134275678	134475678	CSS0031446	18.3056	13.7456	19.1388	16.0886	13.4088	16.1562	14.5922	11.7188	na	na	na	na	na	na	na	na	PF00076:RNA recognition motif. (a.k.a. RRM, RBD, or RNP domain)|PF00642:Zinc finger C-x8-C-x5-C-x3-H type (and similar)	AT3G47120.1	RNA-binding motif protein, putative, expressed	0
Chr4	134275678	134475678	CSS0021191	0	0	0	0	0	0	0	0	na	na	na	na	na	na	na	na	na	na	na	0
Chr4	134275678	134475678	CSS0049480	5.5687	4.2726	7.7567	12.8434	16.9965	8.6672	15.6603	12.001	na	na	0.790425	0.0195466	na	na	na	na	PF03358:NADPH-dependent FMN reductase	AT5G58800.2	NADPH-dependent FMN reductase domain containing protein, expressed	0.0195466
Chr4	134275678	134475678	CSS0018186	0.1655	0.7222	0.6265	0.2638	0.1502	0.5794	0.1975	1.7534	na	na	na	na	na	na	na	na	PF00428:60s Acidic ribosomal protein|PF00466:Ribosomal protein L10	AT2G40010.1	60S acidic ribosomal protein P0, putative, expressed	0
Chr4	134275678	134475678	CSS0010761	0.7573	2.5441	2.8247	0.013	4.2204	29.1336	1.1514	4.413	na	na	na	na	na	na	na	na	PF09079:CDC6, C terminal winged helix domain	AT1G07270.1	CDC6 - Putative DNA replication initiation protein, expressed	0
Chr4	134275678	134475678	CSS0013743	8.2137	6.2592	17.3739	6.7416	11.1074	16.1599	6.2405	9.3386	na	na	na	na	na	na	na	na	PF09079:CDC6, C terminal winged helix domain|PF13401:AAA domain	AT1G07270.1	CDC6 - Putative DNA replication initiation protein, expressed	0
Chr4	134275678	134475678	CSS0012712	8.5589	6.7519	15.5613	6.1866	11.6026	13.3524	5.263	11.8638	na	na	na	na	na	na	na	na	PF09079:CDC6, C terminal winged helix domain|PF13401:AAA domain	AT1G07270.1	CDC6 - Putative DNA replication initiation protein, expressed	0
Chr4	144054522	144276258	CSS0022000	12.1222	9.5529	3.9341	3.7948	2.986	5.0775	3.3426	4.4459	na	na	na	na	na	na	na	na	PF00481:Protein phosphatase 2C	AT2G28890.1	protein phosphatase 2C, putative, expressed	0
Chr4	144054522	144276258	CSS0050430	2.8125	1.4094	2.6961	2.0282	2.9687	2.0704	2.5035	2.4716	na	na	na	na	na	na	na	na	na	AT5G02420.1	0	0
Chr4	144054522	144276258	CSS0044295	6.3379	5.6471	4.0619	3.1569	7.4564	4.6451	4.0523	3.5418	na	na	na	na	na	na	na	na	na	AT5G02440.1	0	0
Chr4	144054522	144276258	CSS0047443	21.4926	27.1277	22.2239	25.7416	20.8002	22.6266	40.5368	26.9507	na	na	na	na	na	na	na	na	PF00023:Ankyrin repeat|PF12796:Ankyrin repeats (3 copies)|PF13637:Ankyrin repeats (many copies)	AT2G28840.1	ankyrin repeat domain-containing protein 28, putative, expressed	0
Chr4	145112405	145587497	CSS0033883	44.0084	50.3334	66.8931	45.7345	30.6145	61.4879	22.5807	36.1265	na	na	na	na	na	na	na	na	PF01472:PUA domain|PF01509:TruB family pseudouridylate synthase (N terminal domain)|PF08068:DKCLD (NUC011) domain|PF16198:tRNA pseudouridylate synthase B C-terminal domain	AT3G57150.1	h/ACA ribonucleoprotein complex subunit 4, putative, expressed	0
Chr4	145112405	145587497	CSS0022207	3.6174	8.4477	5.9286	6.3074	3.0248	4.5351	3.5803	3.4449	na	na	na	na	na	na	-0.721067	0.0435379	na	na	na	0.0435379
Chr4	145112405	145587497	CSS0001109	0.0748	0.0952	0.0771	0.0239	0.1813	0.2416	0.2745	0.7799	na	na	na	na	na	na	na	na	PF00012:Hsp70 protein	AT5G02500.1	DnaK family protein, putative, expressed	0
Chr4	145112405	145587497	CSS0024371	0.9513	4.8227	0.8714	1.8975	4.3909	1.8711	1.4838	0.77	na	na	na	na	na	na	na	na	na	AT5G59350.1	expressed protein	0
Chr4	145112405	145587497	CSS0044885	0	0	0	0	0	0	0	0	na	na	na	na	na	na	na	na	PF03352:Methyladenine glycosylase	AT1G13635.2	methyladenine glycosylase, putative, expressed	0
Chr4	145112405	145587497	CSS0019899	26.9342	34.0457	16.0855	17.1169	19.4473	16.7912	19.2165	14.2643	na	na	na	na	na	na	na	na	PF00514:Armadillo/beta-catenin-like repeat|PF04564:U-box domain	AT3G46510.1	spotted leaf 11, putative, expressed	0
Chr4	158202929	158402929	CSS0041580	0	0	0	0	0	0	0	0	na	na	na	na	na	na	na	na	PF02298:Plastocyanin-like domain	AT3G17675.1	plastocyanin-like domain containing protein, putative, expressed	0
Chr4	158202929	158402929	CSS0039417	11.5724	19.6119	9.0531	9.5992	11.7132	11.4292	8.1987	4.6144	na	na	na	na	na	na	na	na	PF01546:Peptidase family M20/M25/M40|PF07687:Peptidase dimerisation domain	AT3G02875.1	hydrolase, putative, expressed	0
Chr4	158202929	158402929	CSS0033506	13.4647	5.2835	13.9468	13.2898	5.3174	8.8887	12.5121	15.8239	na	na	na	na	na	na	na	na	na	AT5G06240.1	expressed protein	0
Chr4	158202929	158402929	CSS0045909	0.4469	0.3579	0.2302	0.2802	0.3494	0.3304	2.169	0.7026	na	na	na	na	na	na	na	na	PF04937:Protein of unknown function (DUF 659)	AT3G17450.1	hAT dimerisation domain-containing protein, putative, expressed	0
Chr4	158202929	158402929	CSS0004804	0.325	0.421	0.1484	1.1366	0.3346	0.5705	3.4022	0.699	na	na	na	na	na	na	na	na	PF05699:hAT family C-terminal dimerisation region	AT5G33406.1	hAT dimerisation domain-containing protein, putative, expressed	0
Chr4	158202929	158402929	CSS0025354	0	0	0	0	0	0	0	0	na	na	na	na	na	na	na	na	na	na	na	0
Chr4	158202929	158402929	CSS0028842	0.7135	0.5168	0.07	0.1232	0.3421	0.6142	0.5357	0.4481	na	na	na	na	na	na	na	na	PF07727:Reverse transcriptase (RNA-dependent DNA polymerase)	AT4G23160.1	TKL_IRAK_DUF26-lc.24 - DUF26 kinases have homology to DUF26 containing loci, expressed	0
Chr4	158202929	158402929	CSS0048031	1.0033	3.2907	5.7029	2.4614	3.3498	2.8759	1.4303	8.9071	na	na	na	na	na	na	na	na	na	AT5G06240.1	expressed protein	0
Chr4	158202929	158402929	CSS0048330	31.2322	28.3612	22.1237	23.3235	21.5856	27.8887	23.7423	28.6053	na	na	na	na	na	na	na	na	na	AT3G17900.1	expressed protein	0
Chr4	158202929	158402929	CSS0011028	13.8957	13.7254	9.8107	8.0963	6.5781	11.3024	7.9162	8.2478	na	na	na	na	na	na	na	na	PF07714:Protein tyrosine kinase	AT5G15080.1	tyrosine protein kinase domain containing protein, putative, expressed	0
Chr4	158202929	158402929	CSS0049633	6.6483	7.4524	5.5147	6.6711	5.7773	8.6472	6.0663	5.2552	na	na	na	na	na	na	na	na	PF01546:Peptidase family M20/M25/M40|PF05055:Protein of unknown function (DUF677)|PF07687:Peptidase dimerisation domain	AT3G02875.1	hydrolase, putative, expressed	0
Chr4	160621540	160821540	CSS0040406	157.464	146.066	202.726	117.893	119.655	145.074	114.206	114.713	na	na	na	na	na	na	na	na	PF01423:LSM domain	AT2G23930.2	LSM domain containing protein, expressed	0
Chr4	160621540	160821540	CSS0040257	24.858	19.2796	19.9231	13.9338	7.2216	16.3411	12.4815	16.1584	na	na	-0.723607	0.0424489	na	na	na	na	PF00620:RhoGAP domain|PF00786:P21-Rho-binding domain	AT5G22400.1	rhoGAP domain containing protein, expressed	0.0424489
Chr4	160621540	160821540	CSS0000835	24.9583	25.1986	16.7546	19.3421	15.7521	24.4922	19.4521	17.7717	na	na	na	na	na	na	na	na	PF01648:4'-phosphopantetheinyl transferase superfamily	AT3G11470.1	dehydrogenase-phosphopantetheinyltransferase, putative, expressed	0
Chr4	160621540	160821540	CSS0003305	1.2935	3.2005	0.7893	0.7027	1.8581	0.5865	4.4625	3.4902	na	na	na	na	na	na	na	na	PF03000:NPH3 family	AT1G03010.1	BTBN6 - Bric-a-Brac, Tramtrack, Broad Complex BTB domain with non-phototropic hypocotyl 3 NPH3 and coiled-coil domains, expressed	0
Chr4	160621540	160821540	CSS0028852	86.244	95.0534	113.788	64.2625	111.567	93.5975	89.0654	120.01	na	na	na	na	na	na	na	na	PF08661:Replication factor A protein 3	AT4G18590.1	RPA3 - Putative single-stranded DNA binding complex subunit 3, expressed	0
Chr4	160934013	161134013	CSS0000866	0	0	0	0	0	0	0	0	na	na	na	na	na	na	na	na	na	AT3G52720.2	bifunctional monodehydroascorbate reductase and carbonic anhydrasenectarin-3 precursor, putative, expressed	0
Chr4	160934013	161134013	CSS0035144	0	0	0	0	0.2526	0.0427	0.0166	0	na	na	na	na	na	na	na	na	na	na	na	0
Chr4	160934013	161134013	CSS0048640	16.4528	5.0508	6.7209	13.7121	6.1356	28.4383	25.1787	10.5041	na	na	na	na	na	na	na	na	PF00194:Eukaryotic-type carbonic anhydrase	AT3G52720.1	bifunctional monodehydroascorbate reductase and carbonic anhydrasenectarin-3 precursor, putative, expressed	0
Chr4	171763669	171963669	CSS0041685	3.5855	1.9225	2.1213	4.4901	5.2775	2.9044	1.8433	2.4999	na	na	na	na	na	na	na	na	PF00141:Peroxidase	AT3G09640.2	OsAPx2 - Cytosolic Ascorbate Peroxidase encoding gene 4,5,6,8, expressed	0
Chr4	171763669	171963669	CSS0013682	7.1067	9.0879	6.779	7.6821	4.944	5.927	5.585	3.1393	na	na	-0.834392	0.00999136	-0.707509	0.0496368	-0.79972	0.0171881	PF00808:Histone-like transcription factor (CBF/NF-Y) and archaeal histone	AT2G37060.3	histone-like transcription factor and archaeal histone, putative, expressed	0.00999136
Chr4	171763669	171963669	CSS0000635	13.7597	9.619	11.6909	7.8893	6.8016	6.3644	14.0412	16.3122	na	na	na	na	na	na	na	na	PF07714:Protein tyrosine kinase|PF12819:Carbohydrate-binding protein of the ER	AT2G37050.1	senescence-induced receptor-like serine/threonine-protein kinase precursor, putative, expressed	0
Chr4	171763669	171963669	CSS0026471	11.0816	11.9383	10.175	8.9652	14.1604	8.8669	11.1231	6.4321	na	na	na	na	na	na	na	na	PF00069:Protein kinase domain|PF12819:Carbohydrate-binding protein of the ER	AT2G37050.1	senescence-induced receptor-like serine/threonine-protein kinase precursor, putative, expressed	0
Chr4	171763669	171963669	CSS0030249	5.0866	4.2195	3.8242	6.2458	7.3025	5.666	6.2793	4.1459	na	na	na	na	na	na	na	na	PF00632:HECT-domain (ubiquitin-transferase)	AT5G02880.1	HECT-domain domain containing protein, expressed	0
Chr4	173697146	173897146	CSS0021247	0	0	0	0	0	0	0	0	na	na	na	na	na	na	na	na	na	na	na	0
Chr4	173697146	173897146	CSS0030719	19.1762	17.6036	14.7284	17.2017	4.3644	18.5841	40.8833	26.5531	na	na	na	na	na	na	na	na	PF01496:V-type ATPase 116kDa subunit family	AT2G28520.1	vacuolar ATP synthase 98 kDa subunit, putative, expressed	0
Chr4	173697146	173897146	CSS0022901	4.573	7.4616	5.8871	6.3549	2.0964	7.0811	5.9222	5.4158	na	na	na	na	na	na	na	na	PF00078:Reverse transcriptase (RNA-dependent DNA polymerase)	AT3G24255.1	expressed protein	0
Chr4	173697146	173897146	CSS0035763	1.4681	0.5979	1.0124	2.1804	0.9472	0.9908	0.5464	0.9334	na	na	na	na	na	na	na	na	PF03081:Exo70 exocyst complex subunit	AT3G09520.1	exo70 exocyst complex subunit, putative, expressed	0
Chr4	173697146	173897146	CSS0003144	0.3145	0.0938	0.4074	0.0546	0.3415	0.2529	0.1461	0.6077	na	na	na	na	na	na	na	na	PF00069:Protein kinase domain	AT3G53570.4	serine/threonine-protein kinase AFC1, putative, expressed	0
Chr4	174455770	174655770	CSS0004422	0	0	0	0	0	0	0	0.0444	na	na	na	na	na	na	na	na	PF00385:Chromo (CHRromatin Organisation MOdifier) domain	na	na	0
Chr4	174455770	174655770	CSS0009193	0	0.0204	0	0	0	0	0	0	na	na	na	na	na	na	na	na	PF00385:Chromo (CHRromatin Organisation MOdifier) domain	na	na	0
Chr4	177484780	177684780	CSS0015300	56.8547	72.0194	33.3965	42.6657	33.2676	29.2577	22.5861	16.6351	na	na	-0.817262	0.0132411	na	na	-0.730112	0.0397354	PF13921:Myb-like DNA-binding domain	AT2G37630.1	MYB family transcription factor, putative, expressed	0.0132411
Chr4	177484780	177684780	CSS0017329	0	0	0	0	0	0	0.0068	0.0042	na	na	na	na	na	na	na	na	PF00665:Integrase core domain|PF13976:GAG-pre-integrase domain|PF14223:gag-polypeptide of LTR copia-type	ATMG00710.1	hypothetical protein	0
Chr4	177484780	177684780	CSS0043368	14.2237	16.3035	15.6314	13.4838	16.4765	17.869	21.7147	19.4016	na	na	na	na	na	na	na	na	PF01694:Rhomboid family	AT2G29050.1	OsRhmbd18 - Putative Rhomboid homologue, expressed	0
Chr4	177484780	177684780	CSS0046072	0.0043	0.0064	0.2177	0.0042	0.0605	1.5656	0.0091	0.0025	na	na	na	na	na	na	na	na	PF00665:Integrase core domain|PF07727:Reverse transcriptase (RNA-dependent DNA polymerase)|PF13976:GAG-pre-integrase domain|PF14223:gag-polypeptide of LTR copia-type	AT4G23160.1	TKL_IRAK_DUF26-lc.24 - DUF26 kinases have homology to DUF26 containing loci, expressed	0
Chr4	177484780	177684780	CSS0038775	24.3029	22.4506	31.2211	30.1777	33.4233	23.1378	35.7178	26.4539	na	na	na	na	na	na	na	na	PF01237:Oxysterol-binding protein	AT5G59420.1	oxysterol-binding protein, putative, expressed	0
Chr5	4896868	5096868	CSS0032788	4.4479	3.4675	3.4927	3.9514	4.4901	3.7383	4.4515	5.0401	na	na	na	na	na	na	na	na	PF12854:PPR repeat|PF13041:PPR repeat family	AT1G79080.1	pentatricopeptide repeat domain containing protein, putative, expressed	0
Chr5	4896868	5096868	CSS0017391	30.6782	29.9335	22.9736	21.1674	26.3535	32.0604	31.1494	33.9183	na	na	na	na	na	na	na	na	na	AT1G79090.2	expressed protein	0
Chr5	4896868	5096868	CSS0017399	69.0034	82.6647	117.652	112.7	62.0112	92.2943	47.4563	56.8146	-0.833553	0.0101371	na	na	-0.824594	0.0117792	na	na	PF00076:RNA recognition motif. (a.k.a. RRM, RBD, or RNP domain)	AT1G16610.3	transposon protein, putative, CACTA, En/Spm sub-class, expressed	0.0101371
Chr5	7946174	8146226	CSS0002298	11.1495	4.9187	4.8677	4.06	4.2025	4.7927	5.4134	7.231	na	na	na	na	na	na	na	na	na	na	na	0
Chr5	7946174	8146226	CSS0043988	0	0	0	0	0	0	0	0	na	na	na	na	na	na	na	na	PF05910:Plant protein of unknown function (DUF868)	AT2G04220.1	expressed protein	0
Chr5	7946174	8146226	CSS0014130	1.6603	1.3441	1.039	0.5779	1.3761	0.8734	1.2613	0.9332	na	na	na	na	na	na	na	na	PF00069:Protein kinase domain|PF08263:Leucine rich repeat N-terminal domain	AT5G56040.2	receptor-like protein kinase 2 precursor, putative, expressed	0
Chr5	7946174	8146226	CSS0006965	0	0	0	0	0	0	0	0	na	na	na	na	na	na	na	na	na	na	na	0
Chr5	7946174	8146226	CSS0006265	9.9104	6.7895	6.2468	6.8656	8.8638	7.452	5.2111	5.0977	na	na	na	na	na	na	na	na	PF00225:Kinesin motor domain|PF00307:Calponin homology (CH) domain|PF16796:Microtubule binding	AT3G44730.1	kinesin motor domain containing protein, expressed	0
Chr5	7946174	8146226	CSS0016155	13.5764	5.754	26.6362	7.7428	4.3744	14.0004	2.57	8.954	na	na	na	na	na	na	na	na	PF02631:RecX family	AT3G13226.1	regulatory protein RecX family protein, putative, expressed	0
Chr5	7946174	8146226	CSS0016746	909.733	1017.41	1092.65	1235.34	1137.75	872.64	917.61	1130.56	na	na	na	na	na	na	na	na	PF00183:Hsp90 protein|PF02518:Histidine kinase-, DNA gyrase B-, and HSP90-like ATPase	AT5G56030.1	heat shock protein, putative, expressed	0
Chr5	9286958	9486958	CSS0046389	2.8874	6.3022	7.0924	6.8415	8.6588	7.4535	5.2416	7.8795	na	na	na	na	na	na	na	na	PF05701:Weak chloroplast movement under blue light	AT5G55860.1	prefoldin, putative, expressed	0
Chr5	9286958	9486958	CSS0010611	7.0059	8.0159	2.8382	2.5741	1.9103	7.5206	0.2811	2.2762	na	na	na	na	na	na	na	na	PF06999:Sucrase/ferredoxin-like	AT4G26620.1	sucrase-related, putative, expressed	0
Chr5	9286958	9486958	CSS0009424	6.714	12.485	3.838	4.4451	5.8761	8.1559	4.6725	4.233	na	na	na	na	na	na	na	na	na	AT4G26620.1	sucrase-related, putative, expressed	0
Chr5	9286958	9486958	CSS0026321	1.1905	1.7138	0.5658	0.623	0.7633	0.2583	0.6604	0.135	na	na	na	na	na	na	na	na	PF11820:Protein of unknown function (DUF3339)	AT3G27027.1	expressed protein	0
Chr5	9286958	9486958	CSS0024318	0	0	0	0.0464	0	0	0	0	na	na	na	na	na	na	na	na	PF11820:Protein of unknown function (DUF3339)	AT3G48660.1	expressed protein	0
Chr5	9286958	9486958	CSS0026954	21.8592	11.2163	8.9051	25.4233	13.1417	13.1591	30.0173	11.6488	na	na	na	na	na	na	na	na	PF00650:CRAL/TRIO domain|PF03765:CRAL/TRIO, N-terminal domain	AT1G55840.1	CRAL/TRIO domain containing protein, expressed	0
Chr5	9286958	9486958	CSS0040417	22.0387	24.9147	34.1869	46.5704	30.4238	36.1351	33.6665	37.5621	na	na	na	na	na	na	na	na	PF11820:Protein of unknown function (DUF3339)	AT3G27030.1	expressed protein	0
Chr5	12373233	12573233	CSS0027675	45.4648	40.576	34.7401	32.2938	32.5559	38.6437	31.39	38.4566	na	na	na	na	na	na	na	na	PF00350:Dynamin family|PF12763:Cytoskeletal-regulatory complex EF hand|PF16880:N-terminal EH-domain containing protein	AT3G20290.2	dynamin family protein, putative, expressed	0
Chr5	12373233	12573233	CSS0020296	29.3379	45.9194	36.7487	68.8134	39.8853	36.8421	30.4245	27.4466	na	na	na	na	na	na	na	na	PF00847:AP2 domain	AT1G50640.1	AP2 domain containing protein, expressed	0
Chr5	12373233	12573233	CSS0005348	37.1634	10.6169	7.4561	67.5915	39.3884	40.7547	48.1474	30.5638	na	na	na	na	na	na	na	na	PF00332:Glycosyl hydrolases family 17|PF07983:X8 domain	AT5G55180.1	glucan endo-1,3-beta-glucosidase precursor, putative, expressed	0
Chr5	12373233	12573233	CSS0006000	151.443	130.909	115.435	98.5084	107.165	79.9666	109.934	82.3726	na	na	na	na	na	na	na	na	PF11976:Ubiquitin-2 like Rad60 SUMO-like	AT5G55160.1	ubiquitin family domain containing protein, expressed	0
Chr5	12373233	12573233	CSS0031886	3.92	9.5296	9.1619	10.644	13.3316	9.5328	6.7732	14.0034	na	na	na	na	na	na	na	na	PF00581:Rhodanese-like domain|PF00899:ThiF family	AT5G55130.1	ThiF family domain containing protein, putative, expressed	0
Chr5	12373233	12573233	CSS0017930	22.6627	21.8089	27.5562	25.8408	20.7309	25.8152	16.8151	30.391	na	na	na	na	na	na	na	na	PF00185:Aspartate/ornithine carbamoyltransferase, Asp/Orn binding domain|PF02729:Aspartate/ornithine carbamoyltransferase, carbamoyl-P binding domain	AT3G20330.1	aspartate carbamoyltransferase, putative, expressed	0
Chr5	12373233	12573233	CSS0013063	187.874	227.12	212.238	240.832	254.303	226.308	233.79	211.648	na	na	na	na	na	na	na	na	na	AT4G26850.1	VTC2, putative, expressed	0
Chr5	12373233	12573233	CSS0042888	17.9267	18.9238	20.6116	37.8024	31.5672	14.3722	20.4183	28.5616	na	na	na	na	na	na	na	na	PF05697:Bacterial trigger factor protein (TF)|PF05698:Bacterial trigger factor protein (TF) C-terminus	AT5G55220.1	peptidyl-prolyl cis-trans isomerase, FKBP-type, putative, expressed	0
Chr5	12373233	12573233	CSS0021209	23.2844	14.1467	24.2887	25.3201	13.0435	14.0324	22.2774	27.0827	na	na	na	na	na	na	na	na	PF01025:GrpE	AT5G55200.1	co-chaperone GrpE protein, putative, expressed	0
Chr5	21743243	21943376	CSS0036299	0	0.2153	0.2519	0.042	0.0299	0.0372	0.0947	0.0595	na	na	na	na	na	na	na	na	PF07714:Protein tyrosine kinase|PF11883:Domain of unknown function (DUF3403)	AT4G27290.1	serine/threonine-protein kinase receptor precursor, putative, expressed	0
Chr5	21743243	21943376	CSS0027449	0	1.3797	1.6515	0	0.9981	0.5093	2.409	3.4801	na	na	na	na	na	na	na	na	PF01453:D-mannose binding lectin|PF08276:PAN-like domain	AT4G27290.1	serine/threonine-protein kinase receptor precursor, putative, expressed	0
Chr5	21743243	21943376	CSS0010630	0	0.7412	0	0	0	0	0	0	na	na	na	na	na	na	na	na	PF03372:Endonuclease/Exonuclease/phosphatase family	AT1G43760.1	expressed protein	0
Chr5	21743243	21943376	CSS0042737	0	0	0	0	0	0	0	0	na	na	na	na	na	na	na	na	PF14291:Domain of unknown function (DUF4371)	AT1G19260.1	hAT dimerisation domain-containing protein, putative, expressed	0
Chr5	23803890	24003890	CSS0001464	0	0	0	0	0	0	0	0	na	na	na	na	na	na	na	na	na	AT3G60340.2	palmitoyl-protein thioesterase 1 precursor, putative, expressed	0
Chr5	23803890	24003890	CSS0013440	64.423	80.4042	119.582	132.292	138.569	95.9912	104.213	89.3631	na	na	na	na	na	na	na	na	PF00355:Rieske [2Fe-2S] domain|PF08802:Cytochrome B6-F complex Fe-S subunit	AT4G03280.1	cytochrome b6-f complex iron-sulfur subunit, chloroplast precursor, putative, expressed	0
Chr5	23803890	24003890	CSS0008934	0	0	0.0366	0	0	0	0	0.0535	na	na	na	na	na	na	na	na	PF00134:Cyclin, N-terminal domain	AT4G03270.1	cyclin, putative, expressed	0
Chr5	23803890	24003890	CSS0048048	0	0.1492	0	0	0.09	0	0	0	na	na	na	na	na	na	na	na	PF04578:Protein of unknown function, DUF594	AT4G19080.1	expressed protein	0
Chr5	23803890	24003890	CSS0013066	31.1214	21.2227	23.7872	17.8619	16.0898	37.364	20.622	23.8438	na	na	na	na	na	na	na	na	PF00443:Ubiquitin carboxyl-terminal hydrolase|PF00627:UBA/TS-N domain|PF02148:Zn-finger in ubiquitin-hydrolases and other protein	AT3G20630.1	ubiquitin carboxyl-terminal hydrolase 14, putative, expressed	0
Chr5	24747467	25064129	CSS0023161	0.4701	0.08	0.801	0.4199	0.7653	0.2924	0.0632	0.5635	na	na	na	na	na	na	na	na	PF02365:No apical meristem (NAM) protein	AT3G15510.1	no apical meristem protein, putative, expressed	0
Chr5	24747467	25064129	CSS0042082	14.7549	14.3165	18.0664	24.6495	30.982	21.7396	18.1337	17.0031	na	na	na	na	na	na	na	na	PF00160:Cyclophilin type peptidyl-prolyl cis-trans isomerase/CLD	AT3G15520.1	peptidyl-prolyl cis-trans isomerase CYP37, chloroplast precursor, putative, expressed	0
Chr5	24747467	25064129	CSS0029310	3.6389	2.4061	4.85	5.3432	8.7636	5.7373	6.7554	4.7133	na	na	0.737107	0.036938	na	na	na	na	na	na	na	0.036938
Chr5	24747467	25064129	CSS0030951	0	0.5243	0	0	0.0645	0.1801	0	0.2378	na	na	na	na	na	na	na	na	na	na	na	0
Chr5	24747467	25064129	CSS0001500	6.3629	11.4905	7.1324	12.6415	10.8462	7.3956	9.3364	7.3408	na	na	na	na	na	na	na	na	PF08241:Methyltransferase domain	AT5G54400.1	0	0
Chr5	24747467	25064129	CSS0037768	68.8717	72.099	40.8662	49.7484	26.4273	28.9109	16.2673	13.5422	na	na	-0.931277	0.000770181	-0.710542	0.0482307	-0.857757	0.00644926	PF04419:4F5 protein family	AT3G24100.1	4F5 protein family protein, expressed	0.000770181
Chr5	24747467	25064129	CSS0018393	4.9367	3.8122	6.2858	4.9947	3.2311	4.376	4.3417	4.3188	-0.715961	0.0457783	na	na	na	na	na	na	PF00459:Inositol monophosphatase family	AT5G54390.1	inositol-1-monophosphatase, putative, expressed	0.0457783
Chr5	24747467	25064129	CSS0040118	0.8203	0.5645	0.1486	2.0886	0.3781	0.8112	2.5353	0.5956	na	na	na	na	na	na	na	na	PF04117:Mpv17 / PMP22 family	AT1G52870.2	peroxisomal membrane protein, putative, expressed	0
Chr5	24747467	25064129	CSS0014964	12.9024	10.4613	15.0515	21.8465	28.1263	20.1425	16.6348	12.2611	na	na	na	na	na	na	na	na	na	AT3G15520.1	peptidyl-prolyl cis-trans isomerase CYP37, chloroplast precursor, putative, expressed	0
Chr5	25890724	26090724	CSS0041527	209.892	252.028	333.946	357.642	394.534	276.738	266.99	337.999	na	na	na	na	na	na	na	na	PF00106:short chain dehydrogenase	AT5G54190.1	oxidoreductase, short chain dehydrogenase/reductase family domain containing family, expressed	0
Chr5	25890724	26090724	CSS0036256	26.4555	20.7968	23.5001	33.5568	17.2151	28.8936	28.4452	16.6527	na	na	na	na	na	na	na	na	PF05147:Lanthionine synthetase C-like protein	AT1G52920.1	lanC-like protein 2, putative, expressed	0
Chr5	25890724	26090724	CSS0012977	14.8867	15.3366	15.1208	17.9233	14.229	15.0156	24.0413	16.9673	na	na	na	na	na	na	na	na	PF00400:WD domain, G-beta repeat	AT5G54200.1	WD-40 repeat family protein, putative, expressed	0
Chr5	25890724	26090724	CSS0018801	65.2706	125.4	126.946	98.5618	61.4907	123.291	115.644	98.8059	na	na	na	na	na	na	na	na	PF12481:Aluminium induced protein	AT4G27450.1	stem-specific protein TSJT1, putative, expressed	0
Chr5	25890724	26090724	CSS0012104	0	0	0	0	0	0	0	0	na	na	na	na	na	na	na	na	na	AT3G29638.1	hAT dimerisation domain containing protein, expressed	0
Chr5	26772280	26972280	CSS0000814	54.5805	52.7929	55.5076	54.9821	42.0786	57.1529	40.1147	48.2256	na	na	na	na	na	na	na	na	na	AT4G27500.1	proton pump interactor, putative, expressed	0
Chr5	26772280	26972280	CSS0005109	12.0973	7.2442	6.6849	7.1127	7.4932	7.4396	6.4042	11.1079	na	na	na	na	na	na	na	na	PF01479:S4 domain	AT1G53120.1	S4 domain containing protein, putative, expressed	0
Chr5	26772280	26972280	CSS0044584	0	0	0	0	0	0	0.033	0	na	na	na	na	na	na	na	na	PF04885:Stigma-specific protein, Stig1	AT1G53130.1	STIGL1 - Stigma-specific Stig1 family protein precursor, expressed	0
Chr5	26772280	26972280	CSS0033321	0.3103	0.7383	0.8447	1.4589	0.2066	0.6538	2.4881	0.2903	na	na	na	na	na	na	na	na	PF02485:Core-2/I-Branching enzyme	AT4G27480.2	glycosyltransferase family protein, putative, expressed	0
Chr5	29376435	29576435	CSS0036116	0	0.0786	0.0282	0	0	0.0411	0	0	na	na	na	na	na	na	na	na	PF01190:Pollen proteins Ole e I like	AT1G29140.1	POEI21 - Pollen Ole e I allergen and extensin family protein precursor, expressed	0
Chr5	29376435	29576435	CSS0000482	7.7694	10.3355	13.5545	9.4007	8.4703	10.6578	6.4115	9.6863	na	na	na	na	na	na	na	na	PF00275:EPSP synthase (3-phosphoshikimate 1-carboxyvinyltransferase)	na	na	0
Chr5	29376435	29576435	CSS0025101	26.6353	17.4942	8.4324	12.3375	4.5171	11.1442	7.1587	6.2622	na	na	-0.762761	0.0277233	na	na	na	na	na	na	na	0.0277233
Chr5	29376435	29576435	CSS0003229	30.4936	26.5216	10.5044	16.6538	10.9143	13.7874	14.9458	14.6369	na	na	na	na	na	na	na	na	PF03901:Alg9-like mannosyltransferase family	AT1G16900.1	Alg9-like mannosyltransferase protein, putative, expressed	0
Chr5	29611213	29847445	CSS0004165	6.8183	12.9981	12.8383	14.6414	7.2355	6.4867	18.4346	15.1271	na	na	na	na	na	na	na	na	PF00311:Phosphoenolpyruvate carboxylase	AT3G14940.1	phosphoenolpyruvate carboxylase, putative, expressed	0
Chr5	29611213	29847445	CSS0034210	0	0	0	0	0	0	0	0	na	na	na	na	na	na	na	na	PF04852:Protein of unknown function (DUF640)	AT2G42610.2	DUF640 domain containing protein, putative, expressed	0
Chr5	29611213	29847445	CSS0001779	25.5184	18.3237	17.3178	23.6648	23.5487	16.0191	14.0631	14.0079	na	na	na	na	na	na	na	na	PF12222:Peptide N-acetyl-beta-D-glucosaminyl asparaginase amidase A	AT3G14920.1	peptide-N4-asparagine amidase A, putative, expressed	0
Chr5	37414319	37614319	CSS0048490	0.6782	3.1629	2.0048	0.6226	2.8747	0.6584	3.0859	0.7567	na	na	na	na	na	na	na	na	na	na	na	0
Chr5	38639171	38839171	CSS0007002	6.612	19.8289	10.2839	18.0048	16.6082	13.4707	23.4415	23.4605	na	na	na	na	na	na	na	na	na	na	na	0
Chr5	40176575	40508544	CSS0045672	0	0	0	0	0	0	0	0	na	na	na	na	na	na	na	na	na	AT4G23160.1	TKL_IRAK_DUF26-lc.24 - DUF26 kinases have homology to DUF26 containing loci, expressed	0
Chr5	40176575	40508544	CSS0014046	0	0	0	0	0	0	0	0	na	na	na	na	na	na	na	na	na	AT1G40390.1	retrotransposon protein, putative, LINE subclass, expressed	0
Chr5	42137914	42337914	CSS0027578	0.0428	0.072	0.0937	0.0302	0.1288	0.2508	0.2196	0.3698	na	na	na	na	na	na	na	na	PF00134:Cyclin, N-terminal domain|PF02984:Cyclin, C-terminal domain	AT1G44110.1	cyclin-A1, putative, expressed	0
Chr5	42137914	42337914	CSS0008280	4.0766	20.3774	5.828	7.0068	6.9688	3.7656	8.0049	9.5009	na	na	na	na	na	na	na	na	na	na	na	0
Chr5	42137914	42337914	CSS0004656	1.4343	1.2203	0.3724	0.626	0.7126	0.3879	0.9571	0.7004	na	na	na	na	na	na	na	na	na	na	na	0
Chr5	42137914	42337914	CSS0042463	0	0	0	0	0.0195	0	0	0	na	na	na	na	na	na	na	na	PF07727:Reverse transcriptase (RNA-dependent DNA polymerase)	AT4G23160.1	TKL_IRAK_DUF26-lc.24 - DUF26 kinases have homology to DUF26 containing loci, expressed	0
Chr5	51713549	51913549	CSS0041789	0	0	0	0.0494	0	0	0	0	na	na	na	na	na	na	na	na	PF00069:Protein kinase domain	AT1G53420.1	receptor-like protein kinase 2, putative, expressed	0
Chr5	56694112	56894112	CSS0031058	9.0427	6.5683	8.6881	14.5262	16.0677	10.5713	15.2073	10.7848	na	na	na	na	na	na	na	na	PF03514:GRAS domain family	AT5G48150.2	gibberellin response modulator protein, putative, expressed	0
Chr5	56694112	56894112	CSS0026358	15.7381	19.9211	24.2509	24.0018	22.0874	25.9399	25.1854	22.481	na	na	na	na	na	na	na	na	PF09751:Nuclear protein Es2	AT3G07790.1	DGCR14, putative, expressed	0
Chr5	56694112	56894112	CSS0038443	13.3734	15.9326	5.0508	4.2559	7.3538	15.1407	4.8638	6.0422	na	na	na	na	na	na	na	na	PF00069:Protein kinase domain	AT5G55560.1	STE_PAK_Ste20_Slob_Wnk.5 - STE kinases include homologs to sterile 7, sterile 11 and sterile 20 from yeast, expressed	0
Chr5	56694112	56894112	CSS0012845	14.4118	14.5577	11.7321	11.3399	18.551	13.5737	14.7206	16.7367	na	na	na	na	na	na	na	na	PF03106:WRKY DNA -binding domain	AT4G26640.1	WRKY87, expressed	0
Chr5	66191701	66391701	CSS0021334	18.1739	11.4808	15.1917	14.1502	14.7949	14.2018	10.1414	12.0017	na	na	na	na	na	na	na	na	PF15003:HAUS augmin-like complex subunit 2	AT2G32980.1	expressed protein	0
Chr5	66191701	66391701	CSS0033567	11.0153	6.4861	7.246	7.4115	8.0321	8.168	14.7477	11.4696	na	na	na	na	na	na	na	na	na	AT2G32970.2	expressed protein	0
Chr5	66191701	66391701	CSS0033150	336.862	373.149	338.32	286.351	269.657	316.945	291.163	256.33	na	na	na	na	na	na	na	na	PF11976:Ubiquitin-2 like Rad60 SUMO-like	AT4G26840.1	ubiquitin family domain containing protein, expressed	0
Chr5	66191701	66391701	CSS0018470	1.7442	1.4663	0.9634	1.3053	1.6212	1.6456	0.918	1.832	na	na	na	na	na	na	na	na	na	AT4G23160.1	TKL_IRAK_DUF26-lc.24 - DUF26 kinases have homology to DUF26 containing loci, expressed	0
Chr5	66191701	66391701	CSS0003016	72.6287	75.192	60.7418	40.7017	40.9411	42.1002	51.4458	32.1316	na	na	na	na	na	na	na	na	na	na	na	0
Chr5	118645546	118845546	CSS0045416	246.086	484.631	564.181	368.11	178.915	301.198	158.419	290.043	-0.782282	0.0217707	na	na	-0.779799	0.0224787	-0.7383	0.0364733	PF00428:60s Acidic ribosomal protein	AT3G44590.2	60S acidic ribosomal protein, putative, expressed	0.0217707
Chr5	118645546	118845546	CSS0045076	2.1635	2.7378	3.4056	8.9466	8.3525	9.3478	8.1649	11.6699	na	na	0.757394	0.0295178	na	na	na	na	PF00996:GDP dissociation inhibitor	AT3G59920.1	rab GDP dissociation inhibitor alpha, putative, expressed	0.0295178
Chr5	137730183	137930183	CSS0008225	0.0335	0.4587	0.0557	0.222	0.267	0	0	0	na	na	na	na	na	na	na	na	PF01357:Pollen allergen|PF03330:Lytic transglycolase	AT4G17030.1	beta-expansin precursor, putative, expressed	0
Chr5	137730183	137930183	CSS0009584	0	0	0	0	0	0	0	0	na	na	na	na	na	na	na	na	PF03171:2OG-Fe(II) oxygenase superfamily|PF14226:non-haem dioxygenase in morphine synthesis N-terminal	AT4G25420.1	gibberellin 20 oxidase 1, putative, expressed	0
Chr5	142945750	143145750	CSS0047137	16.6661	21.8202	30.916	14.4363	15.1784	21.3621	14.4202	16.0335	na	na	na	na	na	na	na	na	PF00626:Gelsolin repeat|PF04810:Sec23/Sec24 zinc finger|PF04811:Sec23/Sec24 trunk domain|PF04815:Sec23/Sec24 helical domain|PF08033:Sec23/Sec24 beta-sandwich domain	AT1G05520.1	protein transport protein, putative, expressed	0
Chr5	142945750	143145750	CSS0050373	65.2564	65.3437	63.398	42.6732	48.9389	51.1628	59.4496	52.7573	na	na	na	na	na	na	na	na	PF00515:Tetratricopeptide repeat|PF13414:TPR repeat|PF13424:Tetratricopeptide repeat|PF13844:Glycosyl transferase family 41	AT3G04240.1	tetratricopeptide repeat domain containing protein, expressed	0
Chr5	146634027	146834027	CSS0022338	0	0	0	0	0	0	0	0	na	na	na	na	na	na	na	na	PF11708:Pre-mRNA splicing Prp18-interacting factor	AT1G65660.1	pre-mRNA-splicing factor SLU7, putative, expressed	0
Chr5	147086598	147286598	CSS0000927	0	0	0	0	0	0	0	0	na	na	na	na	na	na	na	na	na	na	na	0
Chr5	147086598	147286598	CSS0006919	0	0	0	0	0.0992	0	0	0	na	na	na	na	na	na	na	na	na	na	na	0
Chr5	147306183	147506183	CSS0016091	13.6309	14.3206	9.6884	10.26	10.4551	10.8985	9.393	12.2769	na	na	na	na	na	na	na	na	PF05627:Cleavage site for pathogenic type III effector avirulence factor Avr	AT3G25070.1	nitrate-induced NOI protein, expressed	0
Chr5	147306183	147506183	CSS0003749	0	0.1261	0	0	0	0	0	0	na	na	na	na	na	na	na	na	PF00847:AP2 domain	AT1G71520.1	AP2 domain containing protein, expressed	0
Chr5	147306183	147506183	CSS0027439	0	0	0	0	0	0.0484	0.0254	0	na	na	na	na	na	na	na	na	na	na	na	0
Chr5	157777922	157977922	CSS0020568	0	0	2.199	0	0.944	0	0	1.3574	na	na	na	na	na	na	na	na	na	AT5G62740.1	hypersensitive-induced response protein, putative, expressed	0
Chr5	157777922	157977922	CSS0034308	52.9543	96.9822	92.5718	66.0212	51.6859	96.3812	99.8127	75.1748	na	na	na	na	na	na	na	na	PF00092:von Willebrand factor type A domain|PF14624:VWA / Hh protein intein-like	AT5G60710.1	zinc finger family protein, putative, expressed	0
Chr5	157777922	157977922	CSS0025984	3.9914	0.9825	3.6525	4.0132	15.0035	4.2124	5.1054	0	na	na	na	na	na	na	na	na	na	AT2G40435.1	basic helix-loop-helix domain containing protein, expressed	0
Chr5	157777922	157977922	CSS0021687	0	0	1.3159	0	0.873	0	0	0.8407	na	na	na	na	na	na	na	na	PF01145:SPFH domain / Band 7 family	AT5G62740.1	hypersensitive-induced response protein, putative, expressed	0
Chr5	157777922	157977922	CSS0016587	12.7718	19.3154	2.2066	11.0385	0.9617	0.4838	59.8212	9.7648	na	na	na	na	na	na	na	na	PF07676:WD40-like Beta Propeller Repeat	AT1G21680.1	WD40-like Beta Propeller Repeat family protein, expressed	0
Chr5	157777922	157977922	CSS0049090	0	0	0.0073	0	0.0514	0	0	7.4434	na	na	na	na	na	na	na	na	PF01145:SPFH domain / Band 7 family	AT5G62740.1	hypersensitive-induced response protein, putative, expressed	0
Chr5	162027763	162258401	CSS0039921	0.2836	0	0	0	0	0	0	0	na	na	na	na	na	na	na	na	PF11443:Domain of unknown function (DUF2828)	AT5G43400.1	gp176, putative, expressed	0
Chr5	162027763	162258401	CSS0049701	0.5635	0.276	0.1589	0.1699	0.3311	0.2272	0.6103	0	na	na	na	na	na	na	na	na	PF00847:AP2 domain	AT3G23240.1	AP2 domain containing protein, expressed	0
Chr5	162027763	162258401	CSS0018353	0.0162	0	0.031	0.0323	0	0	0	0.0343	na	na	na	na	na	na	na	na	na	AT1G43760.1	expressed protein	0
Chr5	166445535	166645535	CSS0005649	0	0	0	0	0	0	0	0	na	na	na	na	na	na	na	na	PF00280:Potato inhibitor I family	AT5G43580.1	expressed protein	0
Chr5	167908246	168108246	CSS0047711	0.9402	5.734	0.2239	0.221	0.2779	1.7476	0.9415	0.1511	na	na	na	na	na	na	na	na	PF13961:Domain of unknown function (DUF4219)|PF13962:Domain of unknown function|PF14223:gag-polypeptide of LTR copia-type	AT4G03500.1	ankyrin repeat family protein, putative, expressed	0
Chr5	167908246	168108246	CSS0041555	0	0.0307	0	0	0	0	0	0	na	na	na	na	na	na	na	na	PF13962:Domain of unknown function|PF14223:gag-polypeptide of LTR copia-type	AT4G03460.1	ankyrin repeat family protein, putative, expressed	0
Chr5	168633967	168833967	CSS0006910	0	0	0	0	0	0	0	0	na	na	na	na	na	na	na	na	na	na	na	0
Chr5	168633967	168833967	CSS0015157	0	0.0051	0	0	0	0	0	0	na	na	na	na	na	na	na	na	PF13962:Domain of unknown function	AT4G03440.1	ankyrin repeat family protein, putative, expressed	0
Chr5	171309999	171509999	CSS0013057	1.9579	0.4851	2.0054	1.1887	1.0728	1.4271	1.5846	1.4031	na	na	na	na	na	na	na	na	PF03107:C1 domain	AT2G44380.1	DC1 domain-containing protein, putative, expressed	0
Chr5	171309999	171509999	CSS0005370	2.0686	0.5291	0.1538	1.009	0.5027	0.4183	0.8001	0.7734	na	na	na	na	na	na	na	na	PF01764:Lipase (class 3)	AT2G30550.2	phospholipase, putative, expressed	0
Chr5	171309999	171509999	CSS0000235	4.6001	2.6855	0.229	3.24	4.7296	0.0452	0	0.3803	na	na	na	na	na	na	na	na	PF02309:AUX/IAA family	AT4G14550.1	OsIAA30 - Auxin-responsive Aux/IAA gene family member, expressed	0
Chr5	171603306	171803306	CSS0016015	15.2303	5.7895	5.0072	2.576	5.6164	4.0128	4.9095	2.1189	na	na	na	na	na	na	na	na	PF02309:AUX/IAA family	AT5G43700.1	OsIAA31 - Auxin-responsive Aux/IAA gene family member, expressed	0
Chr5	171603306	171803306	CSS0025455	63.6258	44.6762	55.2369	36.3295	39.9737	43.0363	41.194	40.3724	na	na	na	na	na	na	na	na	PF10153:rRNA-processing protein Efg1	AT1G04230.1	expressed protein	0
Chr5	171603306	171803306	CSS0015776	0	0	0	0	0	0	0	0	na	na	na	na	na	na	na	na	PF13639:Ring finger domain	AT3G58720.2	RING finger protein, putative, expressed	0
Chr5	171603306	171803306	CSS0024622	6.2734	8.4181	9.9916	9.0968	4.9552	6.0274	5.8399	5.4797	na	na	na	na	na	na	na	na	PF03572:Peptidase family S41	AT5G46390.1	OsCttP1 - Putative C-terminal processing peptidase homologue, expressed	0
Chr5	171603306	171803306	CSS0026277	0	0	0	0	0	0	1.5847	0	na	na	na	na	na	na	na	na	PF00004:ATPase family associated with various cellular activities (AAA)	AT4G28000.1	AAA-type ATPase family protein, putative, expressed	0
Chr5	171603306	171803306	CSS0028281	0	0.0121	0	0	0	0	0	0.0182	na	na	na	na	na	na	na	na	PF13639:Ring finger domain	AT3G58720.1	RING finger protein, putative, expressed	0
Chr5	171603306	171803306	CSS0032929	0.0342	0.0078	0.0211	0.043	0	0	0	0.0423	na	na	na	na	na	na	na	na	PF13639:Ring finger domain	AT3G58720.1	RING finger protein, putative, expressed	0
Chr5	171603306	171803306	CSS0026192	0.6621	0.4576	0.2715	0.3267	0.3042	0.4129	0.2433	2.1706	na	na	na	na	na	na	na	na	PF13639:Ring finger domain	AT3G58720.1	RING finger protein, putative, expressed	0
Chr5	176152602	176395744	CSS0049983	0	0	0	0	0	0	0	0	na	na	na	na	na	na	na	na	PF13639:Ring finger domain	AT1G55530.1	RING finger protein 126, putative, expressed	0
Chr5	176152602	176395744	CSS0009592	0	0	0	0	0	0	0	0	na	na	na	na	na	na	na	na	PF13639:Ring finger domain	AT1G55530.1	RING finger protein 126, putative, expressed	0
Chr5	176152602	176395744	CSS0021763	0	0.5583	0.2882	0.1081	0.3614	0.5894	0.1772	0.1013	na	na	na	na	na	na	na	na	PF13639:Ring finger domain	AT2G15580.1	zinc finger, C3HC4 type domain containing protein, expressed	0
Chr5	176152602	176395744	CSS0006452	0.0307	0.0152	0.0018	0.0304	0.0493	0	0.0112	0	na	na	na	na	na	na	na	na	na	na	na	0
Chr5	176152602	176395744	CSS0018450	0	0	0	0	0	0	0	0	na	na	na	na	na	na	na	na	PF07727:Reverse transcriptase (RNA-dependent DNA polymerase)	AT4G23160.1	TKL_IRAK_DUF26-lc.24 - DUF26 kinases have homology to DUF26 containing loci, expressed	0
Chr5	176152602	176395744	CSS0004802	3.4471	3.0805	2.9503	3.7857	2.9394	3.1657	1.8922	2.3822	na	na	na	na	na	na	na	na	PF00612:IQ calmodulin-binding motif|PF13178:Protein of unknown function (DUF4005)	AT4G14750.1	IQ calmodulin-binding motif family protein, putative, expressed	0
Chr5	178485542	178685542	CSS0001481	3.4836	4.4331	3.5023	2.3445	2.8479	3.4045	4.0885	3.4339	na	na	na	na	na	na	na	na	PF12854:PPR repeat|PF13041:PPR repeat family	AT1G73400.1	PPR repeat domain containing protein, putative, expressed	0
Chr5	178485542	178685542	CSS0045022	1.7115	1.3356	2.4987	1.9408	1.9316	2.6447	0.9564	1.9936	na	na	na	na	na	na	na	na	na	na	na	0
Chr5	178485542	178685542	CSS0032523	10.1948	12.6763	5.0904	4.5505	4.6501	6.299	1.3663	5.7029	na	na	na	na	na	na	na	na	PF00650:CRAL/TRIO domain	AT1G05370.1	SEC14 cytosolic factor family protein, putative, expressed	0
Chr5	178485542	178685542	CSS0005594	5.5876	4.2252	4.3929	7.0914	4.6159	3.6347	4.1934	3.3113	na	na	na	na	na	na	na	na	PF00012:Hsp70 protein	AT2G32120.2	DnaK family protein, putative, expressed	0
Chr5	179232869	179432869	CSS0003447	131.726	138.399	101.248	149.675	396.5	205.328	375.011	204.21	0.828982	0.0109554	0.846324	0.00805952	0.832765	0.0102753	0.844243	0.0083776	PF13419:Haloacid dehalogenase-like hydrolase	AT2G32150.1	phosphatase, putative, expressed	0.00805952
Chr5	179232869	179432869	CSS0012673	0	0	0	0	0	0	0	0	na	na	na	na	na	na	na	na	PF02531:PsaD	AT1G03130.1	photosystem I reaction center subunit II, chloroplast precursor, putative, expressed	0
Chr5	179232869	179432869	CSS0021907	0.5968	0.181	0.0533	6.9782	14.799	1.2967	1.4861	0.2673	na	na	na	na	na	na	na	na	PF01179:Copper amine oxidase, enzyme domain|PF02727:Copper amine oxidase, N2 domain|PF02728:Copper amine oxidase, N3 domain	AT1G31690.1	copper methylamine oxidase precursor, putative, expressed	0
Chr5	179450456	179658097	CSS0032770	22.7498	18.5212	21.9364	32.6895	29.3546	24.1511	35.2562	31.2964	na	na	na	na	na	na	na	na	na	AT4G14950.1	transmembrane protein 49, putative, expressed	0
Chr5	179450456	179658097	CSS0024233	41.873	34.7356	15.5769	14.6678	19.3096	21.023	18.4033	25.8035	na	na	na	na	na	na	na	na	PF02298:Plastocyanin-like domain	AT5G26330.1	plastocyanin-like domain containing protein, putative, expressed	0
Chr5	179450456	179658097	CSS0008329	30.1787	23.7817	29.9367	41.7347	33.9499	35.5277	59.1697	35.6257	na	na	na	na	na	na	na	na	PF00134:Cyclin, N-terminal domain	AT4G19600.1	cyclin-T1-4, putative, expressed	0
Chr5	179450456	179658097	CSS0004331	0.0006	0.0055	0	0.0055	0	0.0023	0.004	0	na	na	na	na	na	na	na	na	na	ATMG00860.1	expressed protein	0
Chr5	179450456	179658097	CSS0034253	20.4188	15.2758	16.2465	20.8636	23.9657	16.5126	19.2463	22.5197	na	na	na	na	na	na	na	na	PF00571:CBS domain|PF00654:Voltage gated chloride channel	AT5G26240.1	chloride channel protein CLC-d, putative, expressed	0
Chr5	179450456	179658097	CSS0027888	15.5287	15.8083	25.7785	28.361	34.213	28.9752	18.416	23.6149	na	na	na	na	na	na	na	na	PF00501:AMP-binding enzyme|PF13193:AMP-binding enzyme C-terminal domain	AT5G27600.1	acyl-CoA synthetase protein, putative, expressed	0
Chr5	179785891	180046408	CSS0027809	2.5643	4.2693	5.0351	5.8328	9.2594	13.4294	6.2935	9.5807	na	na	na	na	na	na	0.71841	0.0446952	PF07859:alpha/beta hydrolase fold	AT3G48700.1	gibberellin receptor GID1L2, putative, expressed	0.0446952
Chr5	179785891	180046408	CSS0030793	6.0364	4.0668	18.4323	14.4844	18.3669	8.4777	15.2613	1.2087	na	na	na	na	na	na	na	na	PF07859:alpha/beta hydrolase fold	AT3G48700.1	gibberellin receptor GID1L2, putative, expressed	0
Chr5	179785891	180046408	CSS0046163	55.7983	50.0878	85.0618	71.0443	65.7893	74.1186	70.6682	58.4316	na	na	na	na	na	na	na	na	PF13516:Leucine Rich repeat|PF13943:WPP domain	AT5G19320.1	RAN GTPase-activating protein 1, putative, expressed	0
Chr5	179785891	180046408	CSS0044577	2.5681	5.9336	0.9548	4.1782	6.4072	2.2623	3.6698	1.057	na	na	na	na	na	na	na	na	PF11250:Fantastic Four meristem regulator	AT5G19260.1	expressed protein	0
Chr5	179785891	180046408	CSS0022730	20.7416	17.2818	15.4624	14.6359	13.222	19.2584	13.3832	17.4776	na	na	na	na	na	na	na	na	PF00176:SNF2 family N-terminal domain|PF00271:Helicase conserved C-terminal domain|PF00481:Protein phosphatase 2C|PF00498:FHA domain|PF02598:Putative RNA methyltransferase|PF14619:Snf2-ATP coupling, chromatin remodelling complex	AT3G06010.1	expressed protein	0
Chr5	184132436	184335746	CSS0027350	24.0109	24.612	20.8759	19.2817	16.044	19.3228	20.0372	15.9047	na	na	na	na	na	na	na	na	PF01549:ShK domain-like|PF13640:2OG-Fe(II) oxygenase superfamily	AT5G18900.1	oxidoreductase, putative, expressed	0
Chr5	184132436	184335746	CSS0031946	1.3015	1.8308	2.7765	1.2888	1.5064	1.8467	2.2647	1.4644	na	na	na	na	na	na	na	na	PF01627:Hpt domain	AT3G21510.1	histidine-containing phosphotransfer protein, putative, expressed	0
Chr5	184132436	184335746	CSS0017295	5.212	3.6577	4.6064	0.8266	0	3.421	1.3085	1.6739	na	na	na	na	na	na	na	na	PF00141:Peroxidase	AT1G05260.1	peroxidase precursor, putative, expressed	0
Chr5	184132436	184335746	CSS0008234	28.8792	23.126	23.1775	22.0027	21.6369	32.1396	29.306	23.1839	na	na	na	na	na	na	na	na	PF03110:SBP domain	AT5G18830.3	OsSPL9 - SBP-box gene family member, expressed	0
Chr5	184132436	184335746	CSS0016731	99.6325	91.4948	97.8506	87.6629	69.1897	99.9515	68.5197	85.4646	na	na	na	na	na	na	na	na	na	AT5G18800.2	CHCH domain containing protein, expressed	0
Chr5	184132436	184335746	CSS0020259	42.9233	26.9485	73.5241	95.8578	132.474	55.7301	100.502	78.1218	na	na	na	na	na	na	na	na	PF02779:Transketolase, pyrimidine binding domain|PF02780:Transketolase, C-terminal domain|PF13292:1-deoxy-D-xylulose-5-phosphate synthase	AT4G15560.1	transketolase, putative, expressed	0
Chr5	184829241	185029241	CSS0012832	0.0058	0.0787	0	0	0.0483	0	0	0	na	na	na	na	na	na	na	na	PF02892:BED zinc finger|PF05699:hAT family C-terminal dimerisation region|PF14372:Domain of unknown function (DUF4413)	AT3G42170.1	transposon protein, putative, unclassified, expressed	0
Chr5	184829241	185029241	CSS0047911	16.7293	13.9903	12.6199	13.8537	16.558	17.899	17.6518	13.9483	na	na	na	na	na	na	na	na	PF00646:F-box domain|PF01167:Tub family	AT2G47900.3	OsFBT5 - F-box and tubby domain containing protein, expressed	0
Chr5	184829241	185029241	CSS0006318	24.797	19.8638	26.5067	28.275	46.4026	21.7652	47.5551	19.611	na	na	na	na	na	na	na	na	PF01373:Glycosyl hydrolase family 14	AT5G18670.1	beta-amylase, putative, expressed	0
Chr5	184829241	185029241	CSS0003521	32.6208	37.6553	37.4314	41.5306	40.6655	37.3329	35.424	30.2378	na	na	na	na	na	na	na	na	PF00069:Protein kinase domain	AT1G54610.3	transposon protein, putative, unclassified, expressed	0
Chr5	184829241	185029241	CSS0040095	1.1223	7.9762	12.5039	5.6518	17.7488	2.7611	3.3423	8.1972	na	na	na	na	na	na	na	na	PF01373:Glycosyl hydrolase family 14	AT5G18670.1	beta-amylase, putative, expressed	0
Chr5	185437175	185748566	CSS0018148	5.5827	0.6815	0.0003	0.9348	0.0001	1.482	2.3156	0.0002	na	na	na	na	na	na	na	na	na	AT5G23720.3	PHS1, putative, expressed	0
Chr5	185437175	185748566	CSS0023854	0.047	0	0.1431	0.1988	0	0	0.2832	0	na	na	na	na	na	na	na	na	PF00462:Glutaredoxin	AT3G21460.1	expressed protein	0
Chr5	185437175	185748566	CSS0017711	0.1736	0.0419	0.8986	1.476	0.2577	0.2894	3.208	1.273	na	na	na	na	na	na	na	na	PF00462:Glutaredoxin	AT5G18600.1	OsGrx_C7 - glutaredoxin subgroup III, expressed	0
Chr5	185437175	185748566	CSS0046212	1.3986	2.077	1.7778	0.7863	0.8506	1.2588	0.8969	1.3015	na	na	na	na	na	na	na	na	PF09588:YqaJ-like viral recombinase domain	AT1G13810.1	exonuclease, putative, expressed	0
Chr5	185437175	185748566	CSS0002824	27.8756	24.8765	13.3446	10.8488	7.6709	13.8676	10.2712	9.0272	na	na	-0.748046	0.0328105	na	na	na	na	na	AT3G26700.1	protein kinase, putative, expressed	0.0328105
Chr5	185437175	185748566	CSS0023707	31.0562	23.7521	11.9072	10.9283	8.4987	13.4316	11.5236	11.3755	na	na	na	na	na	na	na	na	PF07714:Protein tyrosine kinase	AT3G26700.1	protein kinase, putative, expressed	0
Chr5	185437175	185748566	CSS0030698	10.3979	11.1469	8.1169	7.7423	7.44	9.1331	8.2663	6.5468	na	na	na	na	na	na	na	na	PF00069:Protein kinase domain	AT5G18610.2	protein kinase APK1B, chloroplast precursor, putative, expressed	0
Chr5	185437175	185748566	CSS0035312	13.6658	12.9361	12.9145	10.768	14.3973	12.1581	13.4783	18.9548	na	na	na	na	na	na	na	na	PF13176:Tetratricopeptide repeat|PF13181:Tetratricopeptide repeat|PF13432:Tetratricopeptide repeat	AT2G39090.1	tetratricopeptide repeat domain containing protein, expressed	0
Chr5	185437175	185748566	CSS0009969	34.2993	36.0719	32.1416	43.8455	29.2505	34.8055	40.3751	31.5929	na	na	na	na	na	na	na	na	PF13499:EF-hand domain pair	AT5G18580.1	serine/threonine-protein phosphatase 2A regulatory subunit B subunitgamma, putative, expressed	0
Chr5	186257475	186457475	CSS0042860	0	0.0763	0.0328	0	0	0	0	0.0014	na	na	na	na	na	na	na	na	PF00168:C2 domain	AT1G09070.1	SRC2 protein, putative, expressed	0
Chr5	186257475	186457475	CSS0024236	0.3664	0.3436	0.2589	0.2248	0.3873	1.2423	1.9356	1.354	na	na	na	na	na	na	na	na	PF00782:Dual specificity phosphatase, catalytic domain	AT3G10940.1	dual specificity protein phosphatase, putative, expressed	0
Chr5	189224221	189593023	CSS0020497	41.6732	35.7312	41.3097	29.8924	30.7375	41.8021	30.5797	42.862	na	na	na	na	na	na	na	na	PF00400:WD domain, G-beta repeat|PF04003:Dip2/Utp12 Family	AT5G11240.1	NUC189 domain containing protein, expressed	0
Chr5	189224221	189593023	CSS0019870	0	0.0482	0.0604	0.059	0	0	0	0	na	na	na	na	na	na	na	na	na	na	na	0
Chr5	189224221	189593023	CSS0048624	0	0	0	0.0568	0	0	0	0	na	na	na	na	na	na	na	na	PF00407:Pathogenesis-related protein Bet v I family	AT1G24020.2	pathogenesis-related Bet v I family protein, putative, expressed	0
Chr5	189224221	189593023	CSS0026202	66.1671	58.2711	54.2336	57.4715	65.1952	65.3993	62.6679	81.6924	na	na	na	na	na	na	na	na	PF14309:Domain of unknown function (DUF4378)|PF14383:DUF761-associated sequence motif	AT5G26910.1	expressed protein	0
Chr5	189224221	189593023	CSS0035673	33.803	35.5613	82.3718	67.0215	76.6208	94.9364	41.6375	63.9064	na	na	na	na	na	na	na	na	PF00320:GATA zinc finger	AT3G06740.1	expressed protein	0
Chr5	189224221	189593023	CSS0010379	0.0239	0.0141	0.0123	0.0857	0.037	0.0013	0	0	na	na	na	na	na	na	na	na	na	na	na	0
Chr5	189224221	189593023	CSS0011025	33.0076	20.152	20.6076	36.5549	48.31	37.6537	42.4083	22.1583	na	na	na	na	na	na	na	na	na	na	na	0
Chr5	189224221	189593023	CSS0002558	0	0	0	0	0	0	0	0	na	na	na	na	na	na	na	na	PF00407:Pathogenesis-related protein Bet v I family	AT1G24020.2	pathogenesis-related Bet v I family protein, putative, expressed	0
Chr5	189224221	189593023	CSS0043260	59.2634	64.111	57.9409	46.6508	33.7387	59.6834	34.1586	49.5315	na	na	na	na	na	na	na	na	PF00514:Armadillo/beta-catenin-like repeat|PF01749:Importin beta binding domain|PF16186:Atypical Arm repeat	AT4G16143.2	importin subunit alpha, putative, expressed	0
Chr5	190329886	190529886	CSS0039231	9.497	6.8464	6.0346	5.4915	7.3937	6.2736	8.2082	7.3626	na	na	na	na	na	na	na	na	na	na	na	0
Chr5	190329886	190529886	CSS0034555	36.9823	26.5723	31.4171	22.9692	20.4601	29.9782	31.3329	25.0337	na	na	na	na	na	na	na	na	PF13917:Zinc knuckle	AT5G49400.1	zinc finger CCHC domain-containing protein 10, putative, expressed	0
Chr5	190329886	190529886	CSS0006176	9.9989	23.9688	9.4963	22.1876	31.9955	24.0106	22.9254	17.6744	na	na	na	na	na	na	na	na	na	AT3G06670.1	suppressor of Mek, putative, expressed	0
Chr5	190329886	190529886	CSS0023058	47.7343	37.7535	28.4511	35.5268	38.7328	36.2217	42.2411	32.6307	na	na	na	na	na	na	na	na	PF04802:Component of IIS longevity pathway SMK-1	AT3G06670.1	suppressor of Mek, putative, expressed	0
Chr5	190329886	190529886	CSS0046628	0.0457	0.2123	0.2764	0.5662	0	0.4201	0.4339	8.7782	na	na	na	na	na	na	na	na	PF02466:Tim17/Tim22/Tim23/Pmp24 family	AT4G16160.1	mitochondrial import inner membrane translocase subunit Tim17, putative, expressed	0
Chr5	190329886	190529886	CSS0032353	9.2796	6.361	3.7976	3.82	7.4113	2.5424	6.7027	8.0514	na	na	na	na	na	na	na	na	PF05127:Helicase|PF08351:Domain of unknown function (DUF1726)|PF13718:GNAT acetyltransferase 2|PF13725:Possible tRNA binding domain	AT1G10490.1	N-acetyltransferase 10, putative, expressed	0
Chr5	190329886	190529886	CSS0008168	64.0034	73.2503	71.9778	54.813	53.4075	70.843	53.1325	50.3908	na	na	na	na	na	na	na	na	PF01096:Transcription factor S-II (TFIIS)|PF02150:RNA polymerases M/15 Kd subunit	AT3G16980.1	DNA-directed RNA polymerase II subunit RPB9, putative, expressed	0
Chr5	190838468	191038468	CSS0022415	21.3121	0	0.9474	5.8908	20.9622	0.2256	0.0145	0.258	na	na	na	na	na	na	na	na	PF01419:Jacalin-like lectin domain	AT1G05760.1	jacalin-like lectin domain containing protein, expressed	0
Chr5	190838468	191038468	CSS0035140	20.3623	9.5505	8.9328	3.8635	13.3107	8.7744	6.005	10.6916	na	na	na	na	na	na	na	na	na	AT3G17040.2	tetratricopeptide repeat domain containing protein, expressed	0
Chr5	190838468	191038468	CSS0048173	0	0	0	0	0	0	0	0	na	na	na	na	na	na	na	na	na	AT1G32583.1	TPD1, putative, expressed	0
Chr5	190838468	191038468	CSS0023904	0.0715	0.0167	0.0766	0.0229	0.0132	0.0266	0	0.0254	na	na	na	na	na	na	na	na	PF07714:Protein tyrosine kinase|PF12819:Carbohydrate-binding protein of the ER	AT5G28680.1	TKL_IRAK_CrRLK1L-1.11 - The CrRLK1L-1 subfamily has homology to the CrRLK1L homolog, expressed	0
Chr5	190838468	191038468	CSS0047285	98.7331	63.0965	78.0699	129.851	123.166	86.1273	126.65	78.5014	na	na	na	na	na	na	na	na	PF00285:Citrate synthase, C-terminal domain|PF00549:CoA-ligase|PF02629:CoA binding domain	AT5G49460.1	ATP-citrate synthase subunit 1, putative, expressed	0
Chr5	190838468	191038468	CSS0017891	15.7133	15.7964	13.1616	13.8858	13.539	14.4659	24.5688	14.398	na	na	na	na	na	na	na	na	PF00360:Phytochrome region|PF00512:His Kinase A (phospho-acceptor) domain|PF00989:PAS fold|PF01590:GAF domain|PF02518:Histidine kinase-, DNA gyrase B-, and HSP90-like ATPase|PF08446:PAS fold	AT2G18790.1	phytochrome B, putative, expressed	0
Chr5	192423165	192858567	CSS0010218	37.1198	38.4705	30.1694	16.4887	26.5883	38.2304	26.333	34.8095	na	na	na	na	na	na	na	na	PF00232:Glycosyl hydrolase family 1	AT3G06510.1	Os11bglu36 SFR2 homologue, expressed	0
Chr5	192423165	192858567	CSS0035235	22.6678	16.1801	10.8688	5.3084	8.2818	9.4975	3.7071	10.4	na	na	na	na	na	na	na	na	na	na	na	0
Chr5	192423165	192858567	CSS0021035	0	0.0114	0	0	0.0079	0	0	0	na	na	na	na	na	na	na	na	PF10536:Plant mobile domain	AT1G17930.1	expressed protein	0
Chr5	192423165	192858567	CSS0034016	2.7829	8.274	3.6021	3.3016	1.8199	5.6073	5.3328	4.4334	na	na	na	na	na	na	na	na	PF00249:Myb-like DNA-binding domain	AT3G06490.1	MYB family transcription factor, putative, expressed	0
Chr5	192423165	192858567	CSS0034217	80.8298	94.9505	102.142	117.064	120.453	114.606	90.1272	79.2501	na	na	na	na	na	na	na	na	PF00575:S1 RNA binding domain	AT5G30510.1	S1 RNA binding domain containing protein, expressed	0
Chr5	192423165	192858567	CSS0026965	2.0026	3.0173	1.2588	1.145	3.4803	1.3643	0.2695	3.3893	na	na	na	na	na	na	na	na	PF00450:Serine carboxypeptidase	AT3G17180.1	OsSCP26 - Putative Serine Carboxypeptidase homologue, expressed	0
Chr5	192423165	192858567	CSS0021896	0.3806	0.5484	0.2526	0.1013	0.9532	0.0595	0.6338	0.2639	na	na	na	na	na	na	na	na	PF03171:2OG-Fe(II) oxygenase superfamily|PF14226:non-haem dioxygenase in morphine synthesis N-terminal	AT1G02400.1	gibberellin 2-oxidase, putative, expressed	0
Chr5	192423165	192858567	CSS0006805	15.7118	16.5508	15.8236	12.9648	12.7637	14.2198	16.4553	18.1504	na	na	na	na	na	na	na	na	PF00098:Zinc knuckle|PF05670:Domain of unknown function (DUF814)|PF05833:Fibronectin-binding protein A N-terminus (FbpA)|PF11923:Domain of unknown function (DUF3441)	AT5G49930.1	zinc knuckle family protein, expressed	0
Chr5	192423165	192858567	CSS0023043	14.7872	15.9229	9.3139	8.2987	9.8635	9.6248	11.5993	13.6043	na	na	na	na	na	na	na	na	PF00632:HECT-domain (ubiquitin-transferase)	AT3G17205.3	HECT-domain domain containing protein, expressed	0
Chr5	192944729	193184455	CSS0016898	16.3738	12.8231	5.0892	4.8287	1.5712	2.8546	3.207	5.3137	na	na	-0.726088	0.0414012	na	na	na	na	PF00295:Glycosyl hydrolases family 28	AT1G48100.1	polygalacturonase, putative, expressed	0.0414012
Chr5	192944729	193184455	CSS0027206	43.7975	45.3884	49.5591	33.1697	56.2367	50.3657	44.343	57.5202	na	na	na	na	na	na	na	na	PF05347:Complex 1 protein (LYR family)	AT3G17300.1	expressed protein	0
Chr5	192944729	193184455	CSS0032476	91.8046	77.1125	69.0838	61.7612	58.1758	69.8384	72.3198	64.2345	na	na	na	na	na	na	na	na	PF04146:YT521-B-like domain	AT1G48110.2	ECT protein, putative, expressed	0
Chr5	192944729	193184455	CSS0028986	50.6421	99.8504	46.573	0	47.3726	37.4731	56.843	31.4751	na	na	na	na	na	na	na	na	PF00240:Ubiquitin family|PF01599:Ribosomal protein S27a	AT2G47110.2	40S ribosomal protein S27a, putative, expressed	0
Chr5	192944729	193184455	CSS0044517	15.0976	12.0198	17.8953	19.2751	15.2335	15.1703	24.91	19.0628	na	na	na	na	na	na	na	na	na	AT3G17310.2	DNA methyltransferase protein, putative, expressed	0
Chr5	192944729	193184455	CSS0011298	0.2118	0.1274	0.3927	0.144	0.9853	0.1444	0.1917	0.1807	na	na	na	na	na	na	na	na	PF00083:Sugar (and other) transporter	AT4G16480.1	transporter family protein, putative, expressed	0
Chr5	193264641	193897615	CSS0012631	2.3976	0.3068	0.2462	0.2761	0.1644	0.3504	0.3896	0.0001	na	na	na	na	na	na	na	na	PF00578:AhpC/TSA family|PF10417:C-terminal domain of 1-Cys peroxiredoxin	AT1G48130.1	peroxiredoxin, putative, expressed	0
Chr5	193264641	193897615	CSS0018544	6.0637	2.8542	3.8827	2.8286	3.3776	2.2785	3.8252	5.618	na	na	na	na	na	na	na	na	PF00917:MATH domain	AT3G17380.1	ubiquitin carboxyl-terminal hydrolase, putative, expressed	0
Chr5	193264641	193897615	CSS0046768	0	0	0	0	0	0	0	0	na	na	na	na	na	na	na	na	na	AT3G62240.1	ZOS5-06 - C2H2 zinc finger protein, expressed	0
Chr5	193264641	193897615	CSS0008561	173.279	90.7088	108.107	138.222	112.323	118.788	143.807	138.06	na	na	na	na	na	na	na	na	PF00438:S-adenosylmethionine synthetase, N-terminal domain|PF02772:S-adenosylmethionine synthetase, central domain|PF02773:S-adenosylmethionine synthetase, C-terminal domain	AT1G02500.2	S-adenosylmethionine synthetase, putative, expressed	0
Chr5	193264641	193897615	CSS0040613	8.5449	7.9938	13.8032	8.8212	11.2288	11.9737	12.1634	10.6182	na	na	na	na	na	na	na	na	PF01535:PPR repeat|PF13041:PPR repeat family	AT3G06430.1	PPR2, putative, expressed	0
Chr5	193264641	193897615	CSS0000426	0.152	0.0622	0.0449	0.0428	0.1394	0.026	0.0732	0.2996	na	na	na	na	na	na	na	na	PF07714:Protein tyrosine kinase	AT1G48210.2	protein kinase, putative, expressed	0
Chr5	193264641	193897615	CSS0042026	0	12.0469	0.0157	0.0084	7.3771	0.1646	11.0136	1.8708	na	na	na	na	na	na	na	na	na	na	na	0
Chr5	193264641	193897615	CSS0046364	10.87	6.8322	14.7301	16.5805	8.8488	8.896	25.9104	4.6343	na	na	na	na	na	na	na	na	PF08698:Fcf2 pre-rRNA processing	AT5G30495.2	expressed protein	0
Chr5	193264641	193897615	CSS0026044	49.1699	99.5037	51.7434	0	57.5639	39.8732	72.5224	46.6637	na	na	na	na	na	na	na	na	PF00240:Ubiquitin family|PF01599:Ribosomal protein S27a	AT2G47110.2	40S ribosomal protein S27a, putative, expressed	0
Chr5	193264641	193897615	CSS0012911	15.2234	14.1443	8.6434	10.3728	12.3039	11.664	7.3907	12.2235	na	na	na	na	na	na	na	na	PF00917:MATH domain|PF08442:ATP-grasp domain|PF16114:ATP citrate lyase citrate-binding	AT1G09430.1	ATP-grasp domain containing protein, expressed	0
Chr5	193264641	193897615	CSS0047378	0	0	0	0	0.2511	0.0007	0.0009	0	na	na	na	na	na	na	na	na	PF14223:gag-polypeptide of LTR copia-type	AT4G00980.1	RNA polymerase II transcriptional coactivator KELP, putative, expressed	0
Chr5	193264641	193897615	CSS0037326	44.6004	42.6929	37.3024	55.5723	44.7444	42.4114	47.1138	50.7588	na	na	na	na	na	na	na	na	PF03110:SBP domain	AT2G47070.1	OsSPL6 - SBP-box gene family member, expressed	0
Chr5	193264641	193897615	CSS0046045	25.1067	20.7478	12.0211	15.9763	8.8903	13.7787	13.1321	10.4602	na	na	-0.756598	0.0297898	na	na	na	na	PF00069:Protein kinase domain	AT1G56720.3	serine/threonine-protein kinase, putative, expressed	0.0297898
Chr5	193264641	193897615	CSS0042988	30.1014	22.5687	23.8607	19.1891	19.1292	22.5398	23.1001	24.4054	na	na	na	na	na	na	na	na	PF03151:Triose-phosphate Transporter family	AT3G17430.1	domain of unknown function, DUF250 domain containing protein, expressed	0
Chr5	193264641	193897615	CSS0027514	8.7827	8.6478	6.5005	6.2772	4.6334	4.758	6.1787	6.9176	na	na	na	na	na	na	na	na	PF03908:Sec20	AT3G17440.1	novel plant SNARE 11, putative, expressed	0
Chr5	193264641	193897615	CSS0032960	49.4874	43.4015	34.7036	31.6396	23.845	39.4003	33.0818	28.7244	na	na	na	na	na	na	na	na	PF00612:IQ calmodulin-binding motif|PF01833:IPT/TIG domain|PF03859:CG-1 domain|PF12796:Ankyrin repeats (3 copies)	AT2G22300.2	calmodulin-binding transcription activator, putative, expressed	0
Chr6	12804487	13004487	CSS0018229	53.2463	63.5237	78.1883	103.08	88.2674	82.4802	83.7584	43.1239	na	na	na	na	na	na	na	na	na	AT1G27090.1	expressed protein	0
Chr6	12804487	13004487	CSS0036693	0	0	0	0	0	0	0	0	na	na	na	na	na	na	na	na	PF00274:Fructose-bisphosphate aldolase class-I	AT2G01140.1	fructose-bisphospate aldolase isozyme, putative, expressed	0
Chr6	12804487	13004487	CSS0034721	0	0.002	0.0095	0	0.006	0.0049	0	0	na	na	na	na	na	na	na	na	na	na	na	0
Chr6	12804487	13004487	CSS0010313	28.3007	25.9765	26.2773	16.3027	31.9881	26.3558	23.9829	23.039	na	na	na	na	na	na	na	na	PF05764:YL1 nuclear protein|PF08265:YL1 nuclear protein C-terminal domain	AT2G36740.1	YL1 nuclear protein C-terminal domain containing protein, expressed	0
Chr6	12804487	13004487	CSS0041711	10.3627	19.8817	13.3115	24.1661	15.7797	19.1753	22.4298	7.3558	na	na	na	na	na	na	na	na	PF00854:POT family	AT1G69870.1	peptide transporter PTR2, putative, expressed	0
Chr6	22159926	22359926	CSS0026004	0.2817	0.5187	1.3905	0.5545	0	0.2495	0.7308	0.4528	na	na	na	na	na	na	na	na	PF02458:Transferase family	AT5G07850.1	transferase family protein, putative, expressed	0
Chr6	22159926	22359926	CSS0004362	0	0	0	0	0	0	0	0	na	na	na	na	na	na	na	na	PF13869:Nucleotide hydrolase	AT4G25550.1	cleavage and polyadenylation specificity factor subunit 5, putative, expressed	0
Chr6	22159926	22359926	CSS0013618	0	0.0605	0.053	0.0157	0.2515	0.0175	0	0	na	na	na	na	na	na	na	na	PF03004:Plant transposase (Ptta/En/Spm family)	AT1G40087.1	expressed protein	0
Chr6	22159926	22359926	CSS0041790	0	0	0	0.065	0	0.0628	0.0932	0.2813	na	na	na	na	na	na	na	na	na	na	na	0
Chr6	22159926	22359926	CSS0041729	0.7316	0.9242	0.9305	1.1202	0.2815	0.4139	0.3887	0.3048	na	na	na	na	na	na	na	na	PF02458:Transferase family	AT5G42830.1	transferase family protein, putative, expressed	0
Chr6	22159926	22359926	CSS0036550	1.7059	1.42	1.5291	2.2174	0.9999	2.8881	1.8558	0.8298	na	na	na	na	na	na	na	na	PF02458:Transferase family	AT5G42830.1	transferase family protein, putative, expressed	0
Chr6	22159926	22359926	CSS0039450	2.2879	1.0532	2.5563	7.3308	4.04	3.8	1.8734	2.0832	na	na	na	na	na	na	na	na	na	na	na	0
Chr6	22159926	22359926	CSS0001706	146.279	157.58	170.202	114.831	119.857	163.245	114.332	145.145	na	na	na	na	na	na	na	na	PF01399:PCI domain	AT1G29150.1	proteasome subunit, putative, expressed	0
Chr6	22159926	22359926	CSS0022208	54.2327	58.7953	50.7847	58.5565	62.8512	70.0785	94.6614	80.0102	na	na	na	na	na	na	na	na	PF02714:Calcium-dependent channel, 7TM region, putative phosphate|PF13967:Late exocytosis, associated with Golgi transport|PF14703:Cytosolic domain of 10TM putative phosphate transporter	AT1G69450.2	DUF221 domain containing protein, expressed	0
Chr6	35355665	35555665	CSS0016827	0	0	0	0	0	0	0	0	na	na	na	na	na	na	na	na	na	na	na	0
Chr6	35355665	35555665	CSS0042559	6.8747	5.1239	4.3338	1.0149	1.5691	5.2745	3.0461	11.6983	na	na	na	na	na	na	na	na	PF01554:MatE	AT5G52450.1	MATE efflux family protein, putative, expressed	0
Chr6	35355665	35555665	CSS0011830	0	0.5376	0.0675	0.0711	0.3402	0.4889	0	1.6378	na	na	na	na	na	na	na	na	PF00201:UDP-glucoronosyl and UDP-glucosyl transferase	AT2G15490.3	anthocyanin 3-O-beta-glucosyltransferase, putative, expressed	0
Chr6	35355665	35555665	CSS0041640	2.9525	0.1747	8.708	3.25	56.5681	5.1348	0.0454	0.2756	na	na	na	na	na	na	na	na	PF00201:UDP-glucoronosyl and UDP-glucosyl transferase	AT4G34131.1	anthocyanin 3-O-beta-glucosyltransferase, putative, expressed	0
Chr6	35355665	35555665	CSS0012955	0	0.4404	0	0.1619	0.7107	0.3611	0	0	na	na	na	na	na	na	na	na	PF01554:MatE	AT1G15170.1	MATE efflux family protein, putative, expressed	0
Chr6	37761130	37961130	CSS0015860	0	0.0067	0	0	0	0	0	0	na	na	na	na	na	na	na	na	PF00078:Reverse transcriptase (RNA-dependent DNA polymerase)|PF00098:Zinc knuckle|PF08284:Retroviral aspartyl protease	ATMG00860.1	expressed protein	0
Chr6	37761130	37961130	CSS0001942	5.3102	11.8815	5.7477	4.9612	7.2801	7.2139	8.2361	5.166	na	na	na	na	na	na	na	na	PF00892:EamA-like transporter family	na	na	0
Chr6	37761130	37961130	CSS0006861	0	0.0448	0	0.0539	0.0165	0	0.0202	0	na	na	na	na	na	na	na	na	PF10536:Plant mobile domain	AT2G04865.1	expressed protein	0
Chr6	41068512	41268512	CSS0009732	3.488	4.2146	3.1425	3.1001	4.4577	1.3161	2.9318	3.0924	na	na	na	na	na	na	na	na	na	AT2G01755.1	expressed protein	0
Chr6	41068512	41268512	CSS0008028	95.9096	69.4278	66.3893	67.5291	63.4047	64.1358	77.5765	62.4513	na	na	na	na	na	na	na	na	PF00650:CRAL/TRIO domain	AT1G14820.3	CRAL/TRIO domain containing protein, expressed	0
Chr6	41068512	41268512	CSS0031623	0.1318	1.7604	2.1803	0	0	0.3025	4.319	0	na	na	na	na	na	na	na	na	na	AT5G20060.3	acyl-protein thioesterase, putative, expressed	0
Chr6	41068512	41268512	CSS0046666	23.0294	19.7564	14.1456	18.0149	27.9139	14.8795	26.0094	22.8496	na	na	na	na	na	na	na	na	PF00583:Acetyltransferase (GNAT) family	AT1G18335.1	acetyltransferase, GNAT family, putative, expressed	0
Chr6	41068512	41268512	CSS0045511	23.2656	25.4481	22.7157	12.1775	23.2431	20.956	23.2678	18.1225	na	na	na	na	na	na	na	na	PF02585:GlcNAc-PI de-N-acetylase	AT3G58130.2	N-acetylglucosaminyl-phosphatidylinositol de-N-acetylase, putative, expressed	0
Chr6	41068512	41268512	CSS0036414	8.6758	10.7533	7.5546	7.724	7.6937	10.783	10.9292	5.8775	na	na	na	na	na	na	na	na	PF05183:RNA dependent RNA polymerase	AT1G14790.1	RNA-dependent RNA polymerase, putative, expressed	0
Chr6	48477940	48755417	CSS0028801	2.7332	2.2447	1.1957	4.761	2.274	3.0366	2.0778	0.3301	na	na	na	na	na	na	na	na	na	AT2G19930.1	RNA-dependent RNA polymerase, putative, expressed	0
Chr6	48477940	48755417	CSS0047158	6.8405	4.0764	3.7856	8.6402	6.4158	6.7163	4.6608	4.5426	na	na	na	na	na	na	na	na	na	AT2G19910.1	RNA-dependent RNA polymerase, putative, expressed	0
Chr6	55249713	55449713	CSS0031010	3.9501	0.3039	0.0434	0.2807	0.1962	0.0656	0.0573	0.0403	na	na	na	na	na	na	na	na	PF03140:Plant protein of unknown function	AT3G02645.1	plant protein of unknown function domain containing protein, expressed	0
Chr6	55249713	55449713	CSS0041855	0.2498	0	0	0	0	0.1165	0	0	na	na	na	na	na	na	na	na	PF07911:Protein of unknown function (DUF1677)	AT1G72510.2	expressed protein	0
Chr6	55249713	55449713	CSS0003684	12.0189	14.6021	6.7608	9.8062	12.9496	11.4172	1.3473	9.2389	na	na	na	na	na	na	na	na	PF17123:RING-like zinc finger	AT2G15580.1	zinc finger, C3HC4 type domain containing protein, expressed	0
Chr6	55249713	55449713	CSS0018906	2.4898	2.4301	2.0098	5.2579	6.227	3.0931	4.5401	2.9192	na	na	na	na	na	na	na	na	PF13639:Ring finger domain	AT5G45290.1	zinc finger, C3HC4 type domain containing protein, expressed	0
Chr6	55249713	55449713	CSS0041833	0.2129	0.1124	0.591	0.425	0.2874	0.526	0.3848	0.3047	na	na	na	na	na	na	na	na	PF00654:Voltage gated chloride channel	AT3G27170.1	chloride transporter, chloride channel family, putative, expressed	0
Chr6	57728008	57928008	CSS0032407	4.1736	3.9818	0	0	4.0264	4.113	3.6917	0	na	na	na	na	na	na	na	na	PF00400:WD domain, G-beta repeat	AT3G49660.1	WD repeat-containing protein 5, putative, expressed	0
Chr6	57728008	57928008	CSS0004446	5.4686	6.8277	5.5137	3.7093	3.6542	3.1893	5.0341	9.6986	na	na	na	na	na	na	na	na	PF09808:Small nuclear RNA activating complex (SNAPc), subunit SNAP43	AT3G53270.5	expressed protein	0
Chr6	57728008	57928008	CSS0046554	4.8632	3.3569	3.3794	1.598	1.5993	1.6166	2.1561	6.7373	na	na	na	na	na	na	na	na	PF09808:Small nuclear RNA activating complex (SNAPc), subunit SNAP43	AT3G53270.5	expressed protein	0
Chr6	57728008	57928008	CSS0048614	65.4629	74.8645	65.707	54.2461	58.4861	84.7852	61.9943	66.5928	na	na	na	na	na	na	na	na	PF02892:BED zinc finger|PF05699:hAT family C-terminal dimerisation region|PF14372:Domain of unknown function (DUF4413)	AT3G42170.1	transposon protein, putative, unclassified, expressed	0
Chr6	57728008	57928008	CSS0010518	36.4698	44.6924	31.6985	34.3414	26.3522	41.9835	44.3578	31.9961	na	na	na	na	na	na	na	na	na	AT2G20480.1	0	0
Chr6	57728008	57928008	CSS0022552	18.4762	16.3115	16.7304	12.043	21.5898	20.5825	14.1692	20.7943	na	na	na	na	na	na	na	na	na	AT5G35430.1	immunoglobulin/major histocompatibility complex, putative, expressed	0
Chr6	65130688	65333190	CSS0003397	99.9612	101.676	114.909	100.462	81.8039	96.0143	105.883	143.63	na	na	na	na	na	na	na	na	PF00291:Pyridoxal-phosphate dependent enzyme	AT4G14880.4	cysteine synthase, putative, expressed	0
Chr6	65130688	65333190	CSS0045569	6.3388	5.2704	2.1697	7.6118	2.7454	6.396	6.2307	8.0979	na	na	na	na	na	na	na	na	PF00291:Pyridoxal-phosphate dependent enzyme	AT3G04940.1	cysteine synthase, mitochondrial precursor, putative, expressed	0
Chr6	65130688	65333190	CSS0026937	5.8623	9.8361	15.5166	20.0154	11.7124	20.9416	9.546	18.3353	na	na	na	na	na	na	na	na	PF00291:Pyridoxal-phosphate dependent enzyme	AT3G04940.1	cysteine synthase, mitochondrial precursor, putative, expressed	0
Chr6	67519605	67741224	CSS0005611	0	0	0	0	0	0.0657	0	0.1505	na	na	na	na	na	na	na	na	na	AT5G06120.1	exportin-7-A, putative, expressed	0
Chr6	67519605	67741224	CSS0045224	43.1671	39.0196	42.3997	45.8987	46.0748	41.8808	41.8912	28.7222	na	na	na	na	na	na	na	na	PF10160:Predicted membrane protein	AT3G05010.1	expressed protein	0
Chr6	67519605	67741224	CSS0002764	1.2165	2.5504	3.4727	1.519	4.6196	3.2848	3.2266	4.4028	na	na	0.76256	0.0277894	na	na	0.727551	0.0407908	na	AT4G08630.1	expressed protein	0.0277894
Chr6	67519605	67741224	CSS0028112	11.8271	8.172	9.3521	12.7429	8.8456	8.7916	13.5954	9.5736	na	na	na	na	na	na	na	na	PF04051:Transport protein particle (TRAPP) component	AT3G05000.1	transport protein particle component, Bet3, domain containing protein, expressed	0
Chr6	67519605	67741224	CSS0036212	0.7334	1.3113	0.6472	0.9887	0.1825	0.49	0.2975	0.0242	na	na	na	na	na	na	na	na	PF00861:Ribosomal L18 of archaea, bacteria, mitoch. and chloroplast	AT1G08845.1	ribosomal L18p/L5e family protein, expressed	0
Chr6	67519605	67741224	CSS0050014	17.6308	16.6342	6.3932	3.1466	0.1313	11.7371	15.7336	15.5758	na	na	na	na	na	na	na	na	PF00004:ATPase family associated with various cellular activities (AAA)|PF16725:Nucleolin binding domain	AT3G01610.1	AAA family ATPase, putative, expressed	0
Chr6	67519605	67741224	CSS0013865	26.2771	20.6621	5.0098	1.2655	0.5261	12.3407	19.178	16.3296	na	na	na	na	na	na	na	na	PF00004:ATPase family associated with various cellular activities (AAA)	AT3G01610.1	AAA family ATPase, putative, expressed	0
Chr6	67519605	67741224	CSS0015734	43.1459	34.1838	32.9347	67.4179	37.7899	45.6238	35.3658	27.9706	na	na	na	na	na	na	na	na	PF00134:Cyclin, N-terminal domain	AT2G26430.1	cyclin-L1-1, putative, expressed	0
Chr6	67519605	67741224	CSS0047644	513.396	551.113	777.338	385.061	314.37	783.948	352.829	507.586	na	na	na	na	na	na	na	na	PF00125:Core histone H2A/H2B/H3/H4|PF16211:C-terminus of histone H2A	AT1G54690.1	Core histone H2A/H2B/H3/H4 domain containing protein, putative, expressed	0
Chr6	67519605	67741224	CSS0006707	5.7424	8.0811	3.0069	8.5529	9.013	5.1194	5.209	6.3815	na	na	na	na	na	na	na	na	PF00635:MSP (Major sperm protein) domain	AT1G08820.2	MSP domain containing protein, putative, expressed	0
Chr6	67519605	67741224	CSS0010965	3.4126	1.8535	4.4318	1.1057	4.9251	2.4527	3.966	6.2078	na	na	na	na	na	na	na	na	na	AT3G48860.1	expressed protein	0
Chr6	68751876	68951876	CSS0040754	1.2829	1.2322	0.5217	1.4074	1.4802	0.5758	0.9219	1.3016	na	na	na	na	na	na	na	na	PF00078:Reverse transcriptase (RNA-dependent DNA polymerase)	na	na	0
Chr6	68751876	68951876	CSS0031609	17.2087	16.1363	18.7856	14.7585	10.8337	19.1602	13.818	20.7382	na	na	na	na	na	na	na	na	PF00010:Helix-loop-helix DNA-binding domain	AT1G72210.1	helix-loop-helix DNA-binding protein, putative, expressed	0
Chr6	68751876	68951876	CSS0015147	0.0174	0.1066	0	0	0	0.0543	0.0362	0.0501	na	na	na	na	na	na	na	na	na	AT2G13620.1	ATCHX15, putative, expressed	0
Chr6	74929432	75129432	CSS0048634	0.0925	0.9453	0.2046	0.2205	0	0.0421	0.1093	2.6322	na	na	na	na	na	na	na	na	PF00967:Barwin family	AT3G04720.1	WIP3 - Wound-induced protein precursor, expressed	0
Chr6	74929432	75129432	CSS0028933	0.3973	5.5772	5.0263	0.7538	4.1479	3.8907	1.4999	2.0765	na	na	na	na	na	na	na	na	PF00967:Barwin family	AT3G04720.1	WIP3 - Wound-induced protein precursor, expressed	0
Chr6	74929432	75129432	CSS0020902	4.9614	3.1523	9.1239	5.291	5.3116	4.3381	3.0823	13.7206	na	na	na	na	na	na	na	na	PF00069:Protein kinase domain	AT3G48750.1	cyclin-dependent kinase A-1, putative, expressed	0
Chr6	74929432	75129432	CSS0042869	21.8916	30.0537	1.477	0.4533	5.4375	18.6146	2.3324	3.0834	na	na	na	na	na	na	na	na	PF00187:Chitin recognition protein|PF00967:Barwin family	AT3G04720.1	WIP3 - Wound-induced protein precursor, expressed	0
Chr6	79451876	79653829	CSS0047292	0.4305	0.0292	0.1537	0.6218	0.4975	0.1125	0.0687	0.473	na	na	na	na	na	na	na	na	PF02519:Auxin responsive protein	AT2G46690.1	CPuORF40 - conserved peptide uORF-containing transcript, expressed	0
Chr6	79451876	79653829	CSS0035011	16.7409	9.9094	16.82	14.4334	20.054	19.5972	20.0309	13.7035	na	na	na	na	na	na	na	na	na	na	na	0
Chr6	79451876	79653829	CSS0034634	0.239	0	0.1966	0.8834	0.8453	0	0	0	na	na	na	na	na	na	na	na	na	na	na	0
Chr6	79451876	79653829	CSS0014965	6.2234	6.7671	6.7037	9.8379	9.3218	9.7314	8.9922	8.0913	na	na	na	na	na	na	na	na	PF00069:Protein kinase domain	AT2G46700.1	CAMK_CAMK_like.30 - CAMK includes calcium/calmodulin depedent protein kinases, expressed	0
Chr6	81379229	81579229	CSS0008434	0.3467	0.3277	0.4309	0.4173	0.7585	0.8356	0.3104	0.1555	na	na	na	na	na	na	na	na	PF03351:DOMON domain	AT3G61750.1	auxin-responsive protein, putative, expressed	0
Chr6	81379229	81579229	CSS0023865	12.0189	8.8708	11.3499	16.3753	11.4716	18.7112	14.355	12.2641	na	na	na	na	na	na	na	na	PF15044:Mitochondrial function, CLU-N-term	AT1G01320.2	tetratricopeptide repeat domain containing protein, putative, expressed	0
Chr6	81379229	81579229	CSS0011660	33.4646	36.7421	22.8785	20.8107	20.9563	26.1995	16.7725	18.0521	na	na	-0.74497	0.0339411	na	na	na	na	PF00628:PHD-finger|PF00855:PWWP domain|PF00856:SET domain|PF13831:PHD-finger|PF13832:PHD-zinc-finger like domain	AT3G61740.2	histone-lysine N-methyltransferase ATX5, putative, expressed	0.0339411
Chr6	81379229	81579229	CSS0003243	0.2218	0.6268	2.5208	0.9533	0.2142	0.9488	0.2765	0.411	na	na	na	na	na	na	na	na	na	AT5G36000.1	expressed protein	0
Chr6	81379229	81579229	CSS0016052	0.6248	0.5727	1.4097	0.7427	0.2604	0.4745	0.3272	0.2559	na	na	na	na	na	na	na	na	na	AT3G61730.1	expressed protein	0
Chr6	81379229	81579229	CSS0049294	5.2217	1.9302	3.266	3.2475	5.7695	3.9813	4.7821	2.9854	na	na	na	na	na	na	na	na	PF00027:Cyclic nucleotide-binding domain	AT5G53130.1	cyclic nucleotide-gated ion channel 1, putative, expressed	0
Chr6	81379229	81579229	CSS0007847	2.644	1.8811	2.372	2.0444	4.1135	1.9067	2.7127	1.2603	na	na	na	na	na	na	na	na	PF00520:Ion transport protein	AT5G53130.1	cyclic nucleotide-gated ion channel 1, putative, expressed	0
Chr6	81379229	81579229	CSS0021654	42.4552	48.6448	35.1426	71.0907	38.8834	50.8135	67.2027	56.9228	na	na	na	na	na	na	na	na	PF00350:Dynamin family|PF01031:Dynamin central region|PF02212:Dynamin GTPase effector domain	AT5G42080.3	dynamin family protein, putative, expressed	0
Chr6	81379229	81579229	CSS0022005	13.1066	10.588	25.8415	15.1568	19.0827	17.4323	27.5941	29.0118	na	na	na	na	na	na	na	na	PF13424:Tetratricopeptide repeat	AT1G01320.1	tetratricopeptide repeat domain containing protein, putative, expressed	0
Chr6	81379229	81579229	CSS0011474	25.8246	17.6982	14.9772	21.5312	24.1712	18.6503	23.5431	15.708	na	na	na	na	na	na	na	na	PF04111:Autophagy protein Apg6	AT3G61710.1	beclin-1, putative, expressed	0
Chr6	81379229	81579229	CSS0029608	34.6907	51.7187	58.2026	55.007	26.943	46.0141	35.6559	27.9406	-0.805295	0.0158634	na	na	-0.797798	0.0176602	-0.726055	0.0414148	PF13019:Telomere stability and silencing|PF13297:Telomere stability C-terminal	AT4G01000.1	splicing factor-related, putative, expressed	0.0158634
Chr6	82485034	82685034	CSS0037798	22.5189	27.3846	34.1432	36.402	41.0393	30.311	43.9182	43.6918	na	na	0.820247	0.012633	na	na	na	na	PF10604:Polyketide cyclase / dehydrase and lipid transport	AT1G01360.1	CAPIP1, putative, expressed	0.012633
Chr6	82485034	82685034	CSS0029594	16.1041	22.4471	33.9094	34.3132	37.2309	37.814	23.338	32.9028	na	na	na	na	na	na	na	na	PF00125:Core histone H2A/H2B/H3/H4	AT1G01370.2	histone H3, putative, expressed	0
Chr6	82485034	82685034	CSS0036786	2.3337	3.3344	6.2959	4.2045	5.0366	6.1201	3.2016	4.3229	na	na	na	na	na	na	na	na	na	na	na	0
Chr6	82485034	82685034	CSS0017773	20.7599	13.967	28.827	13.125	27.7236	14.5706	22.1331	46.1188	na	na	na	na	na	na	na	na	PF00249:Myb-like DNA-binding domain	AT5G53200.1	MYB family transcription factor, putative, expressed	0
Chr6	82485034	82685034	CSS0019404	19.2704	17.6343	17.29	10.7031	14.1589	17.6756	13.0149	10.9614	na	na	na	na	na	na	na	na	PF00642:Zinc finger C-x8-C-x5-C-x3-H type (and similar)|PF13920:Zinc finger, C3HC4 type (RING finger)	AT1G01350.1	Zinc finger C-x8-C-x5-C-x3-H type domain containing protein, expressed	0
Chr6	82968704	83168704	CSS0041909	0.0347	0.0582	0.0552	0.0417	0	0	0	0	na	na	na	na	na	na	na	na	na	na	na	0
Chr6	82968704	83168704	CSS0009727	2.2318	4.1743	1.2995	2.5121	0.4589	2.4145	0.4673	1.8566	na	na	na	na	na	na	na	na	PF13839:GDSL/SGNH-like Acyl-Esterase family found in Pmr5 and Cas1p|PF14416:PMR5 N terminal Domain	AT1G01430.1	expressed protein	0
Chr6	82968704	83168704	CSS0011441	0	0	0	0	0	0	0	0	na	na	na	na	na	na	na	na	na	na	na	0
Chr6	82968704	83168704	CSS0030482	9.8781	11.1449	6.3792	8.3299	8.6711	9.0046	11.2275	8.3762	na	na	na	na	na	na	na	na	PF11331:Probable zinc-ribbon domain	AT3G61670.1	extra-large G-protein-related, putative, expressed	0
Chr6	86583323	87081331	CSS0015887	0	0	0	0	2.7213	0	0	0	na	na	na	na	na	na	na	na	PF12481:Aluminium induced protein	AT3G22850.1	stem-specific protein TSJT1, putative, expressed	0
Chr6	89013940	89217864	CSS0005832	11.5218	11.4205	7.2001	4.872	8.7175	7.7305	4.9784	11.537	na	na	na	na	na	na	na	na	na	AT4G00335.3	zinc finger, C3HC4 type domain containing protein, expressed	0
Chr6	89013940	89217864	CSS0023277	0.0196	0.0412	0	0.0217	0.1122	0.0418	0.1368	0	na	na	na	na	na	na	na	na	PF01554:MatE	AT4G00350.1	MATE efflux family protein, putative, expressed	0
Chr6	89013940	89217864	CSS0007274	36.5539	32.1561	29.1844	41.4412	48.5482	36.9664	40.496	30.3501	na	na	na	na	na	na	na	na	PF00179:Ubiquitin-conjugating enzyme	AT1G63800.1	ubiquitin-conjugating enzyme, putative, expressed	0
Chr6	89013940	89217864	CSS0043783	38.2164	32.4	34.2779	29.4144	26.2826	36.1951	32.5027	36.127	na	na	na	na	na	na	na	na	PF00176:SNF2 family N-terminal domain|PF00271:Helicase conserved C-terminal domain|PF08880:QLQ	AT2G46020.2	SNF2 family N-terminal domain containing protein, expressed	0
Chr6	94820401	95020401	CSS0048487	21.7405	22.9283	10.5187	6.8062	25.996	10.7148	11.9265	21.2237	na	na	na	na	na	na	na	na	PF00106:short chain dehydrogenase	AT1G01800.1	short-chain dehydrogenase/reductase, putative, expressed	0
Chr6	94820401	95020401	CSS0025608	18.2437	24.3761	8.5041	5.797	19.8695	9.6459	8.2992	9.6726	na	na	na	na	na	na	na	na	PF00106:short chain dehydrogenase	AT3G61220.1	short-chain dehydrogenase/reductase, putative, expressed	0
Chr6	94820401	95020401	CSS0039842	31.911	29.2998	14.6923	22.8281	41.4008	16.2596	27.3724	29.886	na	na	na	na	na	na	na	na	PF03332:Eukaryotic phosphomannomutase	AT2G45790.1	phosphomannomutase, putative, expressed	0
Chr6	95690841	95890841	CSS0009506	0	0	0	0	0	0	0.078	0	na	na	na	na	na	na	na	na	na	AT3G61220.1	short-chain dehydrogenase/reductase, putative, expressed	0
Chr6	95690841	95890841	CSS0045782	0	0	0	0	0	0.0106	0	0	na	na	na	na	na	na	na	na	na	AT1G43760.1	expressed protein	0
Chr6	98894924	99094924	CSS0050329	5.2943	3.3105	4.8566	3.0387	8.7178	3.8188	2.8072	8.9432	na	na	na	na	na	na	na	na	PF01535:PPR repeat|PF13041:PPR repeat family	AT3G18970.1	diacylglycerol kinase catalytic domain family protein, expressed	0
Chr6	98894924	99094924	CSS0022149	10.5464	10.6782	9.2476	11.9349	17.1945	8.8918	14.417	13.2602	na	na	na	na	na	na	na	na	na	AT4G00755.2	cyclin-like F-box, putative, expressed	0
Chr6	105643816	105918324	CSS0036280	5.2416	4.4923	4.7523	4.3761	5.0351	5.1067	5.6371	7.4687	na	na	na	na	na	na	na	na	PF01535:PPR repeat|PF12854:PPR repeat|PF13041:PPR repeat family	AT2G45350.1	tetratricopeptide-like helical, putative, expressed	0
Chr6	105643816	105918324	CSS0008697	0	0	0	0	0	0	0	0	na	na	na	na	na	na	na	na	PF07279:Protein of unknown function (DUF1442)	AT5G62280.1	expressed protein	0
Chr6	105643816	105918324	CSS0002288	14.0857	19.0621	24.387	16.2531	11.979	18.5015	22.4595	21.6946	na	na	na	na	na	na	na	na	PF01529:DHHC palmitoyltransferase	AT3G60800.1	DHHC zinc finger domain containing protein, expressed	0
Chr6	105643816	105918324	CSS0039603	1.0468	6.758	2.6953	1.2844	1.2817	2.3146	2.791	2.0116	na	na	na	na	na	na	na	na	PF07714:Protein tyrosine kinase|PF08263:Leucine rich repeat N-terminal domain|PF13855:Leucine rich repeat	AT2G45340.1	expressed protein	0
Chr6	110649976	110849976	CSS0014185	32.5358	34.1316	12.6922	18.536	15.2317	16.9668	18.2309	9.5259	na	na	na	na	na	na	na	na	PF00010:Helix-loop-helix DNA-binding domain	AT4G00050.1	helix-loop-helix DNA-binding domain containing protein, expressed	0
Chr6	110649976	110849976	CSS0000730	0	0	0	0	0	0	0	0	na	na	na	na	na	na	na	na	na	na	na	0
Chr6	110649976	110849976	CSS0004006	1.4262	0.5387	0.6732	0	2.3956	2.2033	1.8867	19.0033	na	na	na	na	na	na	na	na	PF00155:Aminotransferase class I and II	AT4G36480.2	aminotransferase, classes I and II, domain containing protein, expressed	0
Chr6	110649976	110849976	CSS0008901	3.8929	2.3314	0.0759	4.455	6.2336	3.8186	1.848	3.622	na	na	na	na	na	na	na	na	PF00515:Tetratricopeptide repeat	AT4G30480.1	tetratricopeptide repeat protein 1, putative, expressed	0
Chr6	129483272	129688103	CSS0017378	13.4276	9.2624	9.1107	9.2954	4.2538	10.2394	1.1502	4.4214	na	na	-0.859611	0.00620951	na	na	-0.746329	0.0334386	PF13912:C2H2-type zinc finger	AT3G57670.1	ZOS6-05 - C2H2 zinc finger protein, expressed	0.00620951
Chr6	146928955	147128955	CSS0008824	0	0	0	0	0	0	0	0	na	na	na	na	na	na	na	na	na	na	na	0
Chr6	146928955	147128955	CSS0027270	31.1563	18.3139	27.1611	27.3749	26.3421	26.8823	20.296	32.922	na	na	na	na	na	na	na	na	na	na	na	0
Chr6	146928955	147128955	CSS0038337	95.3448	77.0738	93.2503	67.6287	81.475	66.5756	54.213	60.7977	na	na	na	na	na	na	na	na	na	AT1G09645.1	expressed protein	0
Chr6	152989781	153189781	CSS0037441	0.2416	0.0109	0.021	0.0972	0.2319	0.0448	0.0191	0.0549	na	na	na	na	na	na	na	na	PF00931:NB-ARC domain|PF07725:Leucine Rich Repeat	AT5G36930.1	transposon protein, putative, CACTA, En/Spm sub-class, expressed	0
Chr6	152989781	153189781	CSS0003178	0	0	2.3435	0	0	1.5018	0	0	na	na	na	na	na	na	na	na	na	na	na	0
Chr6	161162247	161362247	CSS0025276	0	0	0	0	0	0	0	0	na	na	na	na	na	na	na	na	PF13359:DDE superfamily endonuclease	AT5G35695.1	transposon protein, putative, CACTA, En/Spm sub-class, expressed	0
Chr6	161162247	161362247	CSS0038073	32.3296	19.965	21.3095	19.121	23.815	23.3042	20.8427	30.9413	na	na	na	na	na	na	na	na	PF14383:DUF761-associated sequence motif	AT3G58650.1	expressed protein	0
Chr6	161162247	161362247	CSS0025867	13.167	6.2488	5.2181	4.8633	5.7073	5.7186	8.7739	6.3824	na	na	na	na	na	na	na	na	PF07887:Calmodulin binding protein-like	AT5G57580.1	calmodulin binding protein, putative, expressed	0
Chr6	161162247	161362247	CSS0021792	19.1356	8.7456	8.4805	15.3012	13.6996	13.836	9.6557	12.6533	na	na	na	na	na	na	na	na	PF00270:DEAD/DEAH box helicase|PF00271:Helicase conserved C-terminal domain	AT3G05740.1	DEAD-box ATP-dependent RNA helicase, putative, expressed	0
Chr6	161162247	161362247	CSS0025736	250.753	292.688	278.652	262.139	217.149	253.193	208.594	239.055	na	na	na	na	na	na	na	na	PF00085:Thioredoxin|PF07749:Endoplasmic reticulum protein ERp29, C-terminal domain	AT2G47470.1	OsPDIL2-1 protein disulfide isomerase PDIL2-1, expressed	0
Chr6	166265748	166465748	CSS0045273	2.3464	4.8425	0.7366	1.6207	3.3423	3.1121	7.0878	9.1326	na	na	na	na	na	na	na	na	na	AT1G80490.2	lissencephaly type-1-like homology motif, putative, expressed	0
Chr6	166265748	166465748	CSS0023831	4.5685	7.6964	1.9783	3.0161	6.0117	5.2007	8.4256	12.1586	na	na	na	na	na	na	na	na	na	AT3G16830.1	lissencephaly type-1-like homology motif, putative, expressed	0
Chr6	166265748	166465748	CSS0025849	4.4195	4.9208	2.0514	2.645	4.8511	5.4463	6.8522	6.8215	0.876135	0.00432054	0.716952	0.0453383	0.876023	0.00433194	0.778303	0.0229121	na	AT5G57870.2	eukaryotic initiation factor iso-4F subunit p82-34, putative, expressed	0.00432054
Chr6	166265748	166465748	CSS0007718	0	0.0224	0.027	0	0	0.0233	0	0	na	na	na	na	na	na	na	na	PF02458:Transferase family	AT2G19070.1	transferase family protein, putative, expressed	0
Chr6	166265748	166465748	CSS0043344	67.7573	73.4142	76.4019	63.2818	51.0289	76.3623	59.8708	61.6701	na	na	na	na	na	na	na	na	PF02847:MA3 domain|PF02854:MIF4G domain	AT5G57870.2	eukaryotic initiation factor iso-4F subunit p82-34, putative, expressed	0
Chr6	166265748	166465748	CSS0014034	2.5523	1.1537	2.6971	2.8457	1.05	3.2973	1.6012	1.259	na	na	na	na	na	na	na	na	PF03552:Cellulose synthase|PF14569:Zinc-binding RING-finger	AT5G17420.1	CESA9 - cellulose synthase, expressed	0
Chr6	170434586	170634586	CSS0005426	0.2315	0.7316	0.3986	0.7623	0.0979	0.4375	0.4143	0.2736	na	na	na	na	na	na	na	na	PF07714:Protein tyrosine kinase	AT4G35230.1	protein kinase family protein, putative, expressed	0
Chr6	170434586	170634586	CSS0041506	0	0.0813	0	0	0	0	0	0	na	na	na	na	na	na	na	na	PF03087:Arabidopsis protein of unknown function	AT2G17070.1	carrier, putative, expressed	0
Chr6	170434586	170634586	CSS0030835	0	0	0	0.0234	0	0	0.0069	0	na	na	na	na	na	na	na	na	PF03087:Arabidopsis protein of unknown function	AT2G17080.1	carrier, putative, expressed	0
Chr6	170434586	170634586	CSS0008386	0.1328	0.1627	0	0.1936	0	0.5241	0	0.5926	na	na	na	na	na	na	na	na	PF00182:Chitinase class I	AT3G12500.1	CHIT8 - Chitinase family protein precursor, expressed	0
Chr6	170434586	170634586	CSS0048023	2.9386	2.8013	0.8943	3.4529	1.6086	0.8407	2.5349	2.5357	na	na	na	na	na	na	na	na	PF02365:No apical meristem (NAM) protein	AT2G17040.1	no apical meristem protein, putative, expressed	0
Chr6	170434586	170634586	CSS0002769	0.8959	1.0478	1.0946	4.7645	1.4103	0.818	1.4655	0.7697	na	na	na	na	na	na	na	na	PF01357:Pollen allergen|PF03330:Lytic transglycolase	AT3G45970.1	expansin precursor, putative, expressed	0
Chr6	170434586	170634586	CSS0030659	17.238	19.1921	26.0275	17.6908	17.8699	24.7277	19.9059	29.2674	na	na	na	na	na	na	na	na	PF01131:DNA topoisomerase|PF01396:Topoisomerase DNA binding C4 zinc finger|PF01751:Toprim domain|PF13368:Topoisomerase C-terminal repeat	AT4G31210.1	DNA topoisomerase I family protein, expressed	0
Chr6	171456160	171656160	CSS0026434	0.3397	0.335	0.5604	0.5979	0.2605	0.974	0.2934	0.9518	na	na	na	na	na	na	na	na	PF01496:V-type ATPase 116kDa subunit family	AT2G28520.1	vacuolar ATP synthase 98 kDa subunit, putative, expressed	0
Chr6	171456160	171656160	CSS0018124	0	0	0	0	0	0	0	0	na	na	na	na	na	na	na	na	na	AT1G43760.1	expressed protein	0
Chr6	171456160	171656160	CSS0007742	22.3059	25.0484	20.3996	19.4179	15.7196	22.9817	19.2704	18.9177	na	na	na	na	na	na	na	na	PF00400:WD domain, G-beta repeat	AT4G35140.1	WD domain, G-beta repeat domain containing protein, expressed	0
Chr6	171456160	171656160	CSS0005017	1.8391	2.9756	0.8931	0.3605	0.221	0.873	0.305	0.9737	na	na	na	na	na	na	na	na	PF00924:Mechanosensitive ion channel	AT1G78610.1	uncharacterized mscS family protein, putative, expressed	0
Chr6	177855396	178055396	CSS0027595	0	0.2677	0	0.2131	0.1773	0.0029	0.3182	0.1165	na	na	na	na	na	na	na	na	na	na	na	0
Chr6	177855396	178055396	CSS0012071	1.1866	1.385	0	0.0067	0.1675	0.4201	0.2218	0.7997	na	na	na	na	na	na	na	na	na	na	na	0
Chr6	177855396	178055396	CSS0047409	27.7442	26.3759	34.0699	17.8322	31.0449	37.1154	22.1089	22.4307	na	na	na	na	na	na	na	na	PF02033:Ribosome-binding factor A	AT4G34730.1	ribosome-binding factor A, chloroplast precursor, putative, expressed	0
Chr6	177855396	178055396	CSS0022824	64.9116	58.1699	63.6456	42.002	50.1531	56.0317	52.8812	45.1582	na	na	na	na	na	na	na	na	na	na	na	0
Chr6	177855396	178055396	CSS0049328	0	0	0	0	0	0	0	0	na	na	na	na	na	na	na	na	PF14223:gag-polypeptide of LTR copia-type	na	na	0
Chr6	177855396	178055396	CSS0024963	18.8426	26.9967	12.9331	15.2788	17.6558	20.9999	15.1651	12.1713	na	na	na	na	na	na	na	na	PF00156:Phosphoribosyl transferase domain|PF13537:Glutamine amidotransferase domain	AT4G34740.1	amidophosphoribosyltransferase, chloroplast precursor, putative, expressed	0
Chr6	177855396	178055396	CSS0044473	32.1487	40.3054	52.3354	55.2151	35.5722	28.2286	37.587	27.512	-0.781232	0.0220685	na	na	-0.766192	0.0266122	na	na	PF05019:Coenzyme Q (ubiquinone) biosynthesis protein Coq4	AT2G03690.1	ubiquinone biosynthesis protein COQ4, putative, expressed	0.0220685
Chr6	177855396	178055396	CSS0029185	179.043	141.439	165.951	92.3197	117.394	123.412	125.766	136.122	na	na	na	na	na	na	na	na	na	AT3G01130.2	expressed protein	0
Chr6	177855396	178055396	CSS0003919	3.2092	8.8281	4.8501	6.7241	5.4638	5.3144	5.8235	6.5671	na	na	na	na	na	na	na	na	PF02519:Auxin responsive protein	AT1G75590.1	OsSAUR27 - Auxin-responsive SAUR gene family member, expressed	0
Chr6	177855396	178055396	CSS0004542	0.0105	0.0414	0	0	0.0179	0	0	0	na	na	na	na	na	na	na	na	PF00271:Helicase conserved C-terminal domain|PF04408:Helicase associated domain (HA2)|PF07717:Oligonucleotide/oligosaccharide-binding (OB)-fold	AT1G26370.1	ATP-dependent RNA helicase, putative, expressed	0
Chr7	13606806	13806806	CSS0005167	17.1391	16.6463	21.2115	19.2885	11.868	22.9254	18.5313	22.684	na	na	na	na	na	na	na	na	PF00198:2-oxoacid dehydrogenases acyltransferase (catalytic domain)|PF00364:Biotin-requiring enzyme	AT4G26910.1	dihydrolipoyllysine-residue succinyltransferase component of 2-oxoglutarate dehydrogenase complex, mitochondrial precursor, putative, expressed	0
Chr7	13606806	13806806	CSS0000518	0	0.0135	0.0099	0.1831	0	0.1432	0	0	na	na	na	na	na	na	na	na	PF07727:Reverse transcriptase (RNA-dependent DNA polymerase)	ATMG00810.1	expressed protein	0
Chr7	13606806	13806806	CSS0024782	3.4624	2.973	2.5672	1.3445	1.73	2.1169	3.2408	4.8492	na	na	na	na	na	na	na	na	na	na	na	0
Chr7	13606806	13806806	CSS0024501	26.9153	20.495	22.3605	19.6057	20.1084	23.4078	21.6893	20.7687	na	na	na	na	na	na	na	na	PF13890:Rab3 GTPase-activating protein catalytic subunit	AT5G55060.1	expressed protein	0
Chr7	14325169	14525169	CSS0038584	31.9657	35.9279	35.6259	35.6122	42.3851	32.773	39.7506	24.0262	na	na	na	na	na	na	na	na	PF14735:HAUS augmin-like complex subunit 4	AT1G50710.1	expressed protein	0
Chr7	14325169	14525169	CSS0039535	5.0041	8.4506	4.5053	3.0022	4.023	3.2229	4.3516	2.8506	na	na	na	na	na	na	na	na	PF00076:RNA recognition motif. (a.k.a. RRM, RBD, or RNP domain)	AT1G07350.2	RNA recognition motif containing protein, expressed	0
Chr7	14325169	14525169	CSS0021043	137.062	84.7833	155.151	143.116	138.98	140.566	145.177	152.632	na	na	na	na	na	na	na	na	PF01042:Endoribonuclease L-PSP	AT3G20390.1	endoribonuclease, putative, expressed	0
Chr7	14824856	15038200	CSS0038333	0.585	1.5376	0.4988	0.673	0.5909	0.3333	0.5833	0.0403	na	na	na	na	na	na	na	na	PF10536:Plant mobile domain	AT1G50830.1	expressed protein	0
Chr7	14824856	15038200	CSS0047239	0.3463	0.0507	0.6547	0.196	0.1679	0.0977	0.1468	0.1141	na	na	na	na	na	na	na	na	PF00069:Protein kinase domain	AT3G20530.1	protein kinase APK1B, chloroplast precursor, putative, expressed	0
Chr7	14824856	15038200	CSS0002581	33.5533	21.911	27.2151	31.7051	38.2003	27.2255	32.4183	35.7955	na	na	na	na	na	na	na	na	PF01612:3'-5' exonuclease	AT1G50840.1	PolI-like DNA polymerase, putative, expressed	0
Chr7	14824856	15038200	CSS0009232	22.3707	19.1326	21.3884	26.9133	25.0996	22.1085	21.4884	21.9945	na	na	na	na	na	na	na	na	na	AT1G50840.1	PolI-like DNA polymerase, putative, expressed	0
Chr7	14824856	15038200	CSS0016614	47.175	37.3857	39.5332	45.9725	48.8285	37.3027	39.8574	44.203	na	na	na	na	na	na	na	na	PF00476:DNA polymerase family A	AT1G50840.1	PolI-like DNA polymerase, putative, expressed	0
Chr7	14824856	15038200	CSS0029322	20.0742	24.4543	17.6787	18.3783	14.482	21.7034	16.5956	21.1154	na	na	na	na	na	na	na	na	na	AT4G27060.1	HEAT repeat family protein, putative, expressed	0
Chr7	14824856	15038200	CSS0029969	0	0	0	0	0	0	0.0148	0	na	na	na	na	na	na	na	na	na	na	na	0
Chr7	14824856	15038200	CSS0009238	30.4476	20.5072	32.2012	31.31	45.9662	32.9271	38.4487	33.7088	na	na	0.751344	0.0316245	na	na	0.717968	0.0448896	PF08212:Lipocalin-like domain	AT3G47860.1	OsCHL Chloroplastic lipocalin, expressed	0.0316245
Chr7	14824856	15038200	CSS0024409	1.2275	0.3809	0.0518	0.5285	0.6367	0.8046	0.9471	0.7235	na	na	na	na	na	na	na	na	PF00071:Ras family	AT5G54840.1	ras-related protein, putative, expressed	0
Chr7	14824856	15038200	CSS0034182	11.907	13.7459	19.6268	14.4241	18.1915	13.7081	18.5309	13.0291	na	na	na	na	na	na	na	na	PF00291:Pyridoxal-phosphate dependent enzyme	AT5G54810.1	tryptophan synthase beta chain 1, putative, expressed	0
Chr7	14824856	15038200	CSS0037215	0.8594	0.3836	0.7234	0.2991	0.3034	0.354	0.1234	0.8198	na	na	na	na	na	na	na	na	PF10536:Plant mobile domain	AT1G32120.1	plant viral response family protein, putative, expressed	0
Chr7	15513811	15713811	CSS0043089	15.9658	16.7629	9.6709	10.064	13.9658	9.169	12.632	10.9077	na	na	na	na	na	na	na	na	PF02298:Plastocyanin-like domain	AT3G20570.1	plastocyanin-like domain containing protein, putative, expressed	0
Chr7	15513811	15713811	CSS0035693	0.1094	0.0755	0.0946	0.0306	0.2071	0.3213	0.0897	0.01	na	na	na	na	na	na	na	na	PF04833:COBRA-like protein	AT3G20580.1	COBRA-like protein precursor, putative, expressed	0
Chr7	15513811	15713811	CSS0043117	98.7137	113.071	241.555	211.624	165.973	150.055	154.425	185.17	na	na	na	na	na	na	na	na	PF01946:Thi4 family	AT5G54770.1	FAD dependent oxidoreductase domain containing protein, expressed	0
Chr7	15513811	15713811	CSS0033018	27.5552	31.1495	24.9599	11.8177	20.2511	14.8349	38.4889	45.2354	na	na	na	na	na	na	na	na	PF00249:Myb-like DNA-binding domain	AT1G01380.1	MYB family transcription factor, putative, expressed	0
Chr7	15513811	15713811	CSS0017296	94.0384	122.799	106.298	126.038	88.2276	86.5138	138.598	110.966	na	na	na	na	na	na	na	na	PF01253:Translation initiation factor SUI1	AT4G27130.1	translation initiation factor SUI1, putative, expressed	0
Chr7	15513811	15713811	CSS0044587	9.9996	6.7668	4.6572	6.5754	3.9693	12.6301	6.2241	4.3958	na	na	na	na	na	na	na	na	PF00085:Thioredoxin|PF07970:Endoplasmic reticulum vesicle transporter|PF13850:Endoplasmic Reticulum-Golgi Intermediate Compartment (ERGIC)	AT3G20560.1	OsPDIL5-4 protein disulfide isomerase PDIL5-4, expressed	0
Chr7	15513811	15713811	CSS0000247	19.9066	14.2126	13.9279	12.9704	17.661	14.398	14.9782	14.7035	na	na	na	na	na	na	na	na	PF00566:Rab-GTPase-TBC domain	AT4G27100.2	TBC domain containing protein, expressed	0
Chr7	16231939	16431939	CSS0025638	0.0762	0	0.0238	0.0339	0	0	0	0	na	na	na	na	na	na	na	na	na	AT4G21880.1	PPR repeat domain containing protein, putative, expressed	0
Chr7	16231939	16431939	CSS0036378	2.6865	3.2941	4.5877	5.8166	5.314	7.6905	6.3323	11.8898	na	na	na	na	na	na	na	na	na	AT1G51100.1	expressed protein	0
Chr7	16231939	16431939	CSS0014856	22.8011	25.7278	12.192	16.63	17.7019	21.9285	16.9677	16.8776	na	na	na	na	na	na	na	na	PF12624:N-terminal region of Chorein or VPS13	AT3G20720.2	expressed protein	0
Chr7	19892358	20092358	CSS0011848	3.0161	1.729	2.0051	1.7359	0.8562	2.6241	3.813	2.4599	na	na	na	na	na	na	na	na	PF00069:Protein kinase domain|PF00954:S-locus glycoprotein domain|PF01453:D-mannose binding lectin|PF08276:PAN-like domain|PF11883:Domain of unknown function (DUF3403)	AT4G27290.1	serine/threonine-protein kinase receptor precursor, putative, expressed	0
Chr7	19892358	20092358	CSS0016765	1.0177	1.279	1.0495	1.2817	0.4749	1.3264	1.4533	0.522	na	na	na	na	na	na	na	na	PF00069:Protein kinase domain|PF00954:S-locus glycoprotein domain|PF01453:D-mannose binding lectin|PF08276:PAN-like domain|PF11883:Domain of unknown function (DUF3403)	AT4G27290.1	serine/threonine-protein kinase receptor precursor, putative, expressed	0
Chr7	19892358	20092358	CSS0006252	0	0.147	2.405	3.9466	6.0476	0.528	11.932	8.1057	na	na	0.810132	0.0147677	na	na	na	na	PF07714:Protein tyrosine kinase|PF11883:Domain of unknown function (DUF3403)	AT4G27290.1	serine/threonine-protein kinase receptor precursor, putative, expressed	0.0147677
Chr7	19892358	20092358	CSS0030984	0	0	0	0.7215	0	0	0	0	na	na	na	na	na	na	na	na	na	na	na	0
Chr7	19892358	20092358	CSS0031385	0	0	0	0	0.0507	0	0	0	na	na	na	na	na	na	na	na	na	AT3G53360.1	pentatricopeptide, putative, expressed	0
Chr7	19892358	20092358	CSS0026717	13.539	8.0232	7.6051	7.0169	4.1582	9.9786	6.8151	6.4587	na	na	na	na	na	na	na	na	PF00954:S-locus glycoprotein domain|PF01453:D-mannose binding lectin|PF07714:Protein tyrosine kinase|PF08276:PAN-like domain|PF11883:Domain of unknown function (DUF3403)	AT4G27290.1	serine/threonine-protein kinase receptor precursor, putative, expressed	0
Chr7	23496558	23753051	CSS0008125	14.4728	11.866	8.0667	11.9228	14.9967	6.3884	14.3845	11.3596	na	na	na	na	na	na	na	na	na	AT2G33845.1	DNA-binding protein-related, putative, expressed	0
Chr7	23496558	23753051	CSS0043493	0	0	0	0	0	0	0	0	na	na	na	na	na	na	na	na	na	na	na	0
Chr7	23496558	23753051	CSS0008326	41.2561	28.3899	31.5475	33.5025	32.5243	29.0235	26.2765	27.0867	na	na	na	na	na	na	na	na	PF10508:Proteasome non-ATPase 26S subunit	AT3G15180.1	proteasome-related, putative, expressed	0
Chr7	23496558	23753051	CSS0013296	4.4459	6.5056	5.9122	8.4389	8.2976	5.835	6.2477	3.3386	na	na	na	na	na	na	na	na	PF01063:Amino-transferase class IV	AT5G57850.1	aminotransferase domain containing protein, putative, expressed	0
Chr7	23496558	23753051	CSS0044277	18.9149	22.7729	25.7388	12.6623	15.5394	20.7034	27.0289	35.0756	na	na	na	na	na	na	na	na	PF01412:Putative GTPase activating protein for Arf	AT5G54310.1	GTPase-activating protein, putative, expressed	0
Chr7	25404253	25617755	CSS0045170	9.9125	45.699	48.6637	87.0909	84.1202	51.058	43.6136	48.7593	na	na	na	na	na	na	na	na	PF00571:CBS domain	AT4G27460.1	cystathionin beta synthase protein, putative, expressed	0
Chr7	25404253	25617755	CSS0029084	83.3149	73.0516	95.6535	82.1311	39.3919	126.24	90.7001	63.7801	na	na	na	na	na	na	na	na	na	AT3G15000.1	DAG protein, chloroplast precursor, putative, expressed	0
Chr7	25404253	25617755	CSS0027850	0.083	0.0627	0.0499	0.0264	0.0498	0.0626	0.1823	0.1313	na	na	na	na	na	na	na	na	PF00844:Geminivirus coat protein/nuclear export factor BR1 family	na	na	0
Chr7	25404253	25617755	CSS0010017	29.5828	19.8365	21.1305	33.1256	31.8972	28.7135	31.2	43.1676	na	na	na	na	na	na	na	na	PF00560:Leucine Rich Repeat|PF13855:Leucine rich repeat	AT3G15410.1	leucine-rich repeat-containing protein 40, putative, expressed	0
Chr7	25404253	25617755	CSS0031785	11.7224	10.7505	7.6712	9.5757	8.2974	8.5511	9.733	8.4596	na	na	na	na	na	na	na	na	PF03094:Mlo family	AT5G53760.2	MLO domain containing protein, putative, expressed	0
Chr7	25404253	25617755	CSS0028714	28.6131	23.9326	28.8192	25.7316	24.7779	28.6481	22.3686	22.25	na	na	na	na	na	na	na	na	PF00415:Regulator of chromosome condensation (RCC1) repeat|PF13540:Regulator of chromosome condensation (RCC1) repeat	AT3G15430.2	Regulator of chromosome condensation domain containing protein, expressed	0
Chr7	25404253	25617755	CSS0003611	74.9777	75.7331	83.5494	64.9601	61.7457	82.8952	55.7576	65.7094	na	na	na	na	na	na	na	na	PF01926:50S ribosome-binding GTPase|PF08153:NGP1NT (NUC091) domain	AT1G52980.1	GTPase of unknown function domain containing protein, putative, expressed	0
Chr7	26777629	27017022	CSS0022090	9.8214	6.2381	6.6569	5.6966	6.6526	5.3559	5.9378	6.2427	na	na	na	na	na	na	na	na	na	na	na	0
Chr7	26777629	27017022	CSS0020622	154.381	191.846	136.256	118.061	124.565	159.156	143.76	128.16	na	na	na	na	na	na	na	na	PF03634:TCP family transcription factor	AT1G53230.1	TCP family transcription factor, putative, expressed	0
Chr7	26777629	27017022	CSS0048114	0	0	0	0	0	0	0	0	na	na	na	na	na	na	na	na	na	na	na	0
Chr7	26777629	27017022	CSS0015091	0	0	0	0	0	0	0	0	na	na	na	na	na	na	na	na	PF00534:Glycosyl transferases group 1|PF13439:Glycosyltransferase Family 4	AT1G73160.1	glycosyl transferase, group 1 domain containing protein, expressed	0
Chr7	26777629	27017022	CSS0017134	52.6972	55.0746	65.3434	33.8274	21.07	36.6305	30.9969	33.6141	na	na	-0.763686	0.027421	-0.713226	0.0470062	-0.762519	0.0278026	PF01699:Sodium/calcium exchanger protein	AT1G53210.1	calcium-binding EF hand family protein, putative, expressed	0.027421
Chr7	27560512	27760512	CSS0043364	0.0226	0.2989	0.1688	0.02	0.1641	0.0392	0.1485	0.0969	na	na	na	na	na	na	na	na	na	AT5G54290.1	cytochrome c-type biogenesis protein dbsD-like, putative, expressed	0
Chr7	27560512	27760512	CSS0026221	0	0	0	0	0.03	0	0	0	na	na	na	na	na	na	na	na	na	na	na	0
Chr7	27560512	27760512	CSS0024947	527.969	551.426	475.477	451.87	442.72	480.984	504.123	413.208	na	na	na	na	na	na	na	na	PF00244:14-3-3 protein	AT2G42590.2	14-3-3 protein, putative, expressed	0
Chr7	27560512	27760512	CSS0014594	29.5263	37.7677	37.9064	32.6279	37.8616	35.5261	28.632	32.0295	na	na	na	na	na	na	na	na	PF03901:Alg9-like mannosyltransferase family	AT1G16900.1	Alg9-like mannosyltransferase protein, putative, expressed	0
Chr7	27560512	27760512	CSS0035745	0	0	0	0	0	0	0	0	na	na	na	na	na	na	na	na	PF03600:Citrate transporter	AT1G02260.1	Citrate transporter protein, putative, expressed	0
Chr7	27560512	27760512	CSS0028472	59.0791	63.0946	55.2147	62.1829	41.2968	50.18	50.0168	41.8075	na	na	na	na	na	na	na	na	PF00311:Phosphoenolpyruvate carboxylase	AT3G14940.1	phosphoenolpyruvate carboxylase, putative, expressed	0
Chr7	28755311	28957828	CSS0033063	49.4592	45.387	12.4498	15.4313	18.5286	15.38	14.981	15.5103	na	na	na	na	na	na	na	na	PF07714:Protein tyrosine kinase|PF11721:Di-glucose binding within endoplasmic reticulum	AT1G53430.2	receptor-like protein kinase 2, putative, expressed	0
Chr7	28755311	28957828	CSS0029955	0.037	0	0.014	0.0287	0.0149	0	0.0217	0.0151	na	na	na	na	na	na	na	na	PF06775:Putative adipose-regulatory protein (Seipin)	AT1G29760.1	protein of unknown function containing protein, expressed	0
Chr7	28755311	28957828	CSS0010317	66.9115	55.6527	52.1352	54.7555	73.044	56.2493	74.8192	50.5112	na	na	na	na	na	na	na	na	PF05687:BES1/BZR1 plant transcription factor, N-terminal	AT1G78700.1	BES1/BZR1 homolog protein, putative, expressed	0
Chr7	28755311	28957828	CSS0042647	0	0	0	0	0	0	0	0	na	na	na	na	na	na	na	na	na	na	na	0
Chr7	28755311	28957828	CSS0015135	1.2906	9.161	0.232	0.3233	0.7895	0.2994	0.3936	1.7633	na	na	na	na	na	na	na	na	PF00069:Protein kinase domain|PF07714:Protein tyrosine kinase|PF11721:Di-glucose binding within endoplasmic reticulum	AT1G53430.2	receptor-like protein kinase 2, putative, expressed	0
Chr7	28755311	28957828	CSS0042666	14.7139	16.6834	14.5629	17.3288	17.1283	16.2455	17.1072	9.182	na	na	na	na	na	na	na	na	na	AT3G14830.2	expressed protein	0
Chr7	29189939	29389939	CSS0022609	19.2648	15.9818	18.7681	31.9621	34.9861	21.2832	50.5129	25.7464	na	na	na	na	na	na	na	na	PF04859:Plant protein of unknown function (DUF641)	AT1G53380.3	GIL1, putative, expressed	0
Chr7	29189939	29389939	CSS0005675	2.1639	2.2089	0.2317	0.326	0.3836	0.6092	0.6851	0	na	na	na	na	na	na	na	na	PF02298:Plastocyanin-like domain	AT5G53870.1	plastocyanin-like domain containing protein, putative, expressed	0
Chr7	29189939	29389939	CSS0027903	0	0	0	0	0	0	0	0	na	na	na	na	na	na	na	na	na	AT1G29290.1	0	0
Chr7	29189939	29389939	CSS0037123	8.4845	6.3679	9.116	9.3075	18.6109	12.123	12.2431	8.9308	na	na	na	na	na	na	na	na	PF00069:Protein kinase domain|PF11721:Di-glucose binding within endoplasmic reticulum	AT3G14840.2	receptor-like protein kinase 2, putative, expressed	0
Chr7	34223690	34423690	CSS0018182	14.2799	17.0817	13.8328	25.7911	20.0399	23.4845	24.9499	12.0279	na	na	na	na	na	na	na	na	PF00753:Metallo-beta-lactamase superfamily	AT1G53580.1	metallo-beta-lactamase family protein, putative, expressed	0
Chr7	34223690	34423690	CSS0032813	2.8581	1.5602	1.4899	0.8754	2.3985	1.5	1.3636	3.4844	na	na	na	na	na	na	na	na	na	AT3G14560.1	0	0
Chr7	34223690	34423690	CSS0048519	0.3747	0.1698	0	0.3079	0.0993	0.3033	0.0557	0.3599	na	na	na	na	na	na	na	na	na	na	na	0
Chr7	34223690	34423690	CSS0044469	11.7891	9.852	8.5087	9.395	10.8546	8.0224	10.1659	9.8413	na	na	na	na	na	na	na	na	PF00168:C2 domain	AT1G53590.1	C2 domain containing protein, putative, expressed	0
Chr7	36395896	36808675	CSS0026399	0	0	0	0	0	0	0	0	na	na	na	na	na	na	na	na	PF02990:Endomembrane protein 70	AT4G12650.1	transmembrane 9 superfamily member, putative, expressed	0
Chr7	36395896	36808675	CSS0018647	0	0	0.0547	0	0	0	0	0	na	na	na	na	na	na	na	na	na	AT4G12650.1	transmembrane 9 superfamily member, putative, expressed	0
Chr7	36395896	36808675	CSS0022107	0	0	0	0	0.0665	0	0.067	0	na	na	na	na	na	na	na	na	PF05699:hAT family C-terminal dimerisation region|PF14291:Domain of unknown function (DUF4371)	AT1G19260.1	hAT dimerisation domain-containing protein, putative, expressed	0
Chr7	36395896	36808675	CSS0011016	0	0	0	0	0	0	0	0	na	na	na	na	na	na	na	na	PF02990:Endomembrane protein 70	AT4G12650.1	transmembrane 9 superfamily member, putative, expressed	0
Chr7	36395896	36808675	CSS0032038	0	0	0.0687	0.3888	0.7831	0.0799	0.1246	0.431	na	na	na	na	na	na	na	na	PF02990:Endomembrane protein 70	AT4G12650.1	transmembrane 9 superfamily member, putative, expressed	0
Chr7	36395896	36808675	CSS0025595	73.2384	76.9935	180.893	52.0858	115.521	35.6143	89.1378	57.5545	na	na	na	na	na	na	na	na	PF03604:DNA directed RNA polymerase, 7 kDa subunit	AT5G41010.1	DNA directed RNA polymerase, 7 kDa subunit domain containing protein, expressed	0
Chr7	36395896	36808675	CSS0018577	11.2856	8.4428	5.7581	8.9618	14.6113	9.8656	13.9778	5.8246	na	na	na	na	na	na	na	na	na	na	na	0
Chr7	36395896	36808675	CSS0017264	11.0224	14.3743	9.1646	8.1496	10.1181	9.1818	11.2055	9.0704	na	na	na	na	na	na	na	na	na	AT1G17210.1	zinc ion binding protein, putative, expressed	0
Chr7	36395896	36808675	CSS0027530	7.6935	12.9324	16.05	29.2801	24.8006	14.782	21.5551	17.0319	na	na	na	na	na	na	na	na	PF04137:Endoplasmic Reticulum Oxidoreductin 1 (ERO1)	AT1G72280.1	endoplasmic oxidoreductin-1 precursor, putative, expressed	0
Chr7	36395896	36808675	CSS0010009	0.0701	0.1315	0.1558	0.0955	0.0167	0.0296	0.669	0.0247	na	na	na	na	na	na	na	na	PF03101:FAR1 DNA-binding domain|PF04434:SWIM zinc finger|PF10551:MULE transposase domain	AT4G15090.1	transposon protein, putative, unclassified, expressed	0
Chr7	36395896	36808675	CSS0005742	4.2582	6.365	7.0315	7.09	5.4592	6.7135	3.654	1.8785	na	na	na	na	na	na	na	na	PF00069:Protein kinase domain	AT3G14370.1	AGC_PVPK_like_kin82y.8 - ACG kinases include homologs to PKA, PKG and PKC, expressed	0
Chr7	36395896	36808675	CSS0015756	17.6545	13.3099	8.9055	15.0825	13.0604	7.2239	19.6968	6.0505	na	na	na	na	na	na	na	na	PF00069:Protein kinase domain|PF08263:Leucine rich repeat N-terminal domain|PF13855:Leucine rich repeat	AT1G17230.1	receptor-like protein kinase 2 precursor, putative, expressed	0
Chr7	36395896	36808675	CSS0042846	57.7483	26.7628	35.9491	171.183	155.658	42.8322	100.728	39.013	na	na	na	na	na	na	na	na	PF02798:Glutathione S-transferase, N-terminal domain|PF13410:Glutathione S-transferase, C-terminal domain	AT1G78380.1	glutathione S-transferase, putative, expressed	0
Chr7	36395896	36808675	CSS0018941	3.0401	3.8644	5.6319	3.3243	3.7864	3.3251	3.6734	7.324	na	na	na	na	na	na	na	na	PF02798:Glutathione S-transferase, N-terminal domain|PF13410:Glutathione S-transferase, C-terminal domain	AT1G78380.1	glutathione S-transferase, putative, expressed	0
Chr7	36395896	36808675	CSS0035339	0.6119	0.6784	0.9948	0.5071	0.4112	0.4888	0.6548	0.0761	na	na	na	na	na	na	na	na	PF02798:Glutathione S-transferase, N-terminal domain	AT1G78380.1	glutathione S-transferase, putative, expressed	0
Chr7	36395896	36808675	CSS0049773	5.0307	3.8278	4.8062	1.8073	1.5912	5.2154	3.6606	5.4035	na	na	na	na	na	na	na	na	PF02798:Glutathione S-transferase, N-terminal domain	AT1G78380.1	glutathione S-transferase, putative, expressed	0
Chr7	36395896	36808675	CSS0000662	0.9835	0.9187	1.6128	0.0788	0.3062	0.166	0.7757	1.3224	na	na	na	na	na	na	na	na	PF02798:Glutathione S-transferase, N-terminal domain|PF13410:Glutathione S-transferase, C-terminal domain	AT1G78380.1	glutathione S-transferase, putative, expressed	0
Chr7	36395896	36808675	CSS0024735	0	0	0.0445	0.0612	0.4293	0	0	0.6565	na	na	na	na	na	na	na	na	PF02990:Endomembrane protein 70	AT4G12650.1	transmembrane 9 superfamily member, putative, expressed	0
Chr7	36395896	36808675	CSS0000059	0.9217	12.2799	11.9892	8.7779	34.649	0.9965	0.4253	12.4943	na	na	na	na	na	na	na	na	PF04535:Domain of unknown function (DUF588)	AT1G17200.1	membrane associated DUF588 domain containing protein, putative, expressed	0
Chr7	36395896	36808675	CSS0012321	12.4641	16.5819	13.7523	10.9978	11.4387	12.4153	11.2797	13.151	na	na	na	na	na	na	na	na	PF07967:C3HC zinc finger-like	AT1G17210.1	zinc ion binding protein, putative, expressed	0
Chr7	36395896	36808675	CSS0044535	62.0629	43.5893	40.7725	26.2972	36.4563	44.7214	43.0471	36.3764	na	na	na	na	na	na	na	na	PF00225:Kinesin motor domain|PF11721:Di-glucose binding within endoplasmic reticulum	AT1G72250.1	kinesin motor domain containing protein, putative, expressed	0
Chr7	36395896	36808675	CSS0012499	0	0	0	0	0	0	0	0	na	na	na	na	na	na	na	na	na	na	na	0
Chr7	36395896	36808675	CSS0015742	69.9522	71.2842	60.3911	57.0047	61.0441	60.7396	61.5985	61.74	na	na	na	na	na	na	na	na	PF00009:Elongation factor Tu GTP binding domain|PF11987:Translation-initiation factor 2	AT1G17220.1	translation initiation factor IF-2, chloroplast precursor, putative, expressed	0
Chr7	37250829	37450829	CSS0041516	0	0	0	0	0	0	0	0	na	na	na	na	na	na	na	na	PF02990:Endomembrane protein 70	AT4G12650.1	transmembrane 9 superfamily member, putative, expressed	0
Chr7	37250829	37450829	CSS0022851	0.0926	0.1596	0	0.5268	0	0.4214	0	1.0664	na	na	na	na	na	na	na	na	PF02990:Endomembrane protein 70	AT4G12650.1	transmembrane 9 superfamily member, putative, expressed	0
Chr7	37250829	37450829	CSS0016988	9.3049	7.9584	7.7393	6.417	0.8372	6.3853	6.0107	7.5778	na	na	na	na	na	na	na	na	PF02990:Endomembrane protein 70	AT4G12650.1	transmembrane 9 superfamily member, putative, expressed	0
Chr7	37250829	37450829	CSS0038247	0.0852	0.0244	0.0335	0.0518	0.0312	0.0433	0.0387	0.0358	na	na	na	na	na	na	na	na	PF02990:Endomembrane protein 70	AT4G12650.1	transmembrane 9 superfamily member, putative, expressed	0
Chr7	37250829	37450829	CSS0024297	3.2706	3.8824	4.7313	3.5687	1.2141	4.1689	6.1655	2.9261	na	na	na	na	na	na	na	na	PF00415:Regulator of chromosome condensation (RCC1) repeat|PF13540:Regulator of chromosome condensation (RCC1) repeat	AT5G48330.2	Regulator of chromosome condensation domain containing protein, expressed	0
Chr7	37250829	37450829	CSS0016790	0	0.4168	0.2857	0.0631	0.8458	0.2242	3.256	0.0895	na	na	na	na	na	na	na	na	PF13540:Regulator of chromosome condensation (RCC1) repeat	AT5G48330.2	Regulator of chromosome condensation domain containing protein, expressed	0
Chr7	40534059	40734059	CSS0015044	12.3117	17.4403	19.1026	30.0298	19.33	23.819	21.1185	12.2194	na	na	na	na	na	na	na	na	PF01344:Kelch motif|PF13418:Galactose oxidase, central domain	AT3G07720.1	kelch repeat protein, putative, expressed	0
Chr7	40534059	40734059	CSS0034187	187.101	136.047	134.292	71.1658	110.072	105.832	91.0479	119.693	na	na	na	na	na	na	na	na	PF00479:Glucose-6-phosphate dehydrogenase, NAD binding domain|PF02781:Glucose-6-phosphate dehydrogenase, C-terminal domain	AT5G35790.1	glucose-6-phosphate 1-dehydrogenase, chloroplast precursor, putative, expressed	0
Chr7	40534059	40734059	CSS0018484	13.5203	14.2891	7.4417	9.0265	29.0451	12.0907	8.9774	8.0668	na	na	na	na	na	na	na	na	PF04739:5'-AMP-activated protein kinase beta subunit, interaction domain|PF16561:Glycogen recognition site of AMP-activated protein kinase	AT4G16360.2	SNF1-related protein kinase regulatory subunit beta-1, putative, expressed	0
Chr7	40534059	40734059	CSS0002775	17.6596	17.83	7.755	12.0966	9.6225	11.0869	5.2904	4.6746	na	na	-0.7888	0.0199788	na	na	na	na	PF02469:Fasciclin domain	AT4G12730.1	fasciclin-like arabinogalactan protein 8 precursor, putative, expressed	0.0199788
Chr7	42778696	43029419	CSS0008274	0.393	0.7919	8.2599	0.3974	0.5609	0.5538	0.1107	0.1106	na	na	na	na	na	na	na	na	na	AT2G01905.1	cyclin-J18-like, putative, expressed	0
Chr7	42778696	43029419	CSS0032332	0.2749	0.398	0.3271	0.3844	0.2931	0.1372	0.2901	0.2221	na	na	na	na	na	na	na	na	PF00657:GDSL-like Lipase/Acylhydrolase	AT2G04570.1	GDSL-like lipase/acylhydrolase, putative, expressed	0
Chr7	42778696	43029419	CSS0034252	0.0784	0.1119	0.664	0.5645	0.245	0.5244	0.5173	0.1539	na	na	na	na	na	na	na	na	PF00657:GDSL-like Lipase/Acylhydrolase	AT2G04570.1	GDSL-like lipase/acylhydrolase, putative, expressed	0
Chr7	42778696	43029419	CSS0018671	25.0766	22.1341	26.9967	28.4113	31.9549	25.4834	33.037	29.1611	na	na	na	na	na	na	na	na	PF06248:Centromere/kinetochore Zw10	AT2G32900.1	centromere/kinetochore protein zw10, putative, expressed	0
Chr7	42778696	43029419	CSS0045460	47.0212	59.259	73.4618	84.7488	100.95	49.7103	64.5939	58.9377	na	na	na	na	na	na	na	na	PF00085:Thioredoxin	AT1G04980.1	OsPDIL2-3 protein disulfide isomerase PDIL2-3, expressed	0
Chr7	43368825	43568825	CSS0022476	228.704	160.599	86.5617	203.625	207.097	52.3131	120.854	76.6793	na	na	na	na	na	na	na	na	PF03171:2OG-Fe(II) oxygenase superfamily|PF14226:non-haem dioxygenase in morphine synthesis N-terminal	AT1G05010.1	1-aminocyclopropane-1-carboxylate oxidase protein, putative, expressed	0
Chr7	43368825	43568825	CSS0027248	33.4355	42.0622	16.792	26.4261	27.0871	20.5373	22.3241	24.4134	na	na	na	na	na	na	na	na	na	AT2G05810.2	armadillo/beta-catenin-like repeat family protein, expressed	0
Chr7	43368825	43568825	CSS0038240	12.0544	9.9976	10.3015	9.2907	10.8744	11.0149	10.4174	10.8387	na	na	na	na	na	na	na	na	PF00892:EamA-like transporter family	AT2G05755.1	0	0
Chr7	43368825	43568825	CSS0039152	16.4074	20.3042	18.2482	17.5569	17.0483	21.636	12.1312	17.2123	na	na	na	na	na	na	na	na	na	AT2G31340.1	EMB1381, putative, expressed	0
Chr7	43368825	43568825	CSS0019432	12.4582	7.3845	4.6655	7.0663	1.8249	5.2057	3.466	5.4446	na	na	-0.739511	0.0360051	na	na	na	na	PF00860:Permease family	AT2G05760.1	nucleobase-ascorbate transporter, putative, expressed	0.0360051
Chr7	44212986	44614371	CSS0040775	0.8988	1.0624	0.9499	0.6968	1.08	0.8082	2.0897	0.2617	na	na	na	na	na	na	na	na	PF00069:Protein kinase domain	AT1G05100.1	STE_MEKK_ste11_MAP3K.8 - STE kinases include homologs to sterile 7, sterile 11 and sterile 20 from yeast, expressed	0
Chr7	44212986	44614371	CSS0045448	25.6157	21.8518	23.6848	20.4705	22.4617	25.352	21.6015	20.2541	na	na	na	na	na	na	na	na	PF00097:Zinc finger, C3HC4 type (RING finger)|PF00176:SNF2 family N-terminal domain|PF00271:Helicase conserved C-terminal domain	AT1G05120.1	DNA repair protein rhp16, putative, expressed	0
Chr7	44212986	44614371	CSS0019833	0	0.2012	0.1314	0.0504	0.0215	0.3695	0.534	0.0033	na	na	na	na	na	na	na	na	PF01397:Terpene synthase, N-terminal domain|PF03936:Terpene synthase family, metal binding domain	AT5G23960.2	terpene synthase, putative, expressed	0
Chr7	44212986	44614371	CSS0017223	0	0	0	0	0	0	0	0	na	na	na	na	na	na	na	na	PF03732:Retrotransposon gag protein	na	na	0
Chr7	44212986	44614371	CSS0008737	144.5	143.007	119.499	148.377	92.2336	115.055	134.07	98.9159	na	na	na	na	na	na	na	na	PF01738:Dienelactone hydrolase family	AT2G32520.1	dienelactone hydrolase family protein, expressed	0
Chr7	44212986	44614371	CSS0015161	165.302	177.032	122.25	200.725	218.135	173.383	233.685	149.526	na	na	na	na	na	na	na	na	PF00026:Eukaryotic aspartyl protease|PF03489:Saposin-like type B, region 2|PF05184:Saposin-like type B, region 1	AT1G11910.1	aspartic proteinase oryzasin-1 precursor, putative, expressed	0
Chr7	44212986	44614371	CSS0030511	2.786	4.7397	2.1945	2.3284	1.3246	3.7715	1.8617	2.9143	na	na	na	na	na	na	na	na	PF03106:WRKY DNA -binding domain	AT4G04450.1	WRKY43, expressed	0
Chr7	45615493	45815493	CSS0037585	10.881	8.5893	6.9411	5.1993	12.8729	17.3524	6.5321	5.2271	na	na	na	na	na	na	na	na	PF01554:MatE	AT3G21690.1	MATE efflux family protein, putative, expressed	0
Chr7	45615493	45815493	CSS0045083	0	0	0.1115	0.868	0.2127	0.3246	0.6646	0.5986	na	na	na	na	na	na	na	na	na	AT3G21690.1	MATE efflux family protein, putative, expressed	0
Chr7	45615493	45815493	CSS0024053	0	0.1035	0.1416	0.0086	0.2773	0.0076	0	0	na	na	na	na	na	na	na	na	PF01554:MatE	AT3G21690.1	MATE efflux family protein, putative, expressed	0
Chr7	45615493	45815493	CSS0045923	0	0.3705	0.2186	0.2396	0.0163	0	0.3548	0.2	na	na	na	na	na	na	na	na	PF01554:MatE	AT3G21690.1	MATE efflux family protein, putative, expressed	0
Chr7	45615493	45815493	CSS0023537	0.0088	0.0186	0	0.0009	0.0097	0.0553	0.0089	0.1622	na	na	na	na	na	na	na	na	PF00098:Zinc knuckle|PF00665:Integrase core domain|PF07727:Reverse transcriptase (RNA-dependent DNA polymerase)	AT4G23160.1	TKL_IRAK_DUF26-lc.24 - DUF26 kinases have homology to DUF26 containing loci, expressed	0
Chr7	45615493	45815493	CSS0019683	0	0.0129	0	0	0	0	0	0	na	na	na	na	na	na	na	na	PF01554:MatE	AT3G21690.1	MATE efflux family protein, putative, expressed	0
Chr7	46442028	46642028	CSS0027735	5.0779	7.3269	0	2.6151	0	12.3875	0	0	na	na	na	na	na	na	na	na	na	na	na	0
Chr7	46442028	46642028	CSS0045166	0	0.1999	0	0.0548	0	0.4351	0.5151	0.3706	na	na	na	na	na	na	na	na	PF13671:AAA domain	na	na	0
Chr7	47699328	48054118	CSS0006233	0	0.0482	0.3377	0.8134	0.3374	0.5335	0.2091	0.1556	na	na	na	na	na	na	na	na	na	AT3G13080.4	ABC transporter family protein, putative, expressed	0
Chr7	47699328	48054118	CSS0049253	5.2563	0.8498	5.3867	4.2065	4.0628	3.7274	2.6387	7.6506	na	na	na	na	na	na	na	na	PF00005:ABC transporter|PF00664:ABC transporter transmembrane region	AT3G13080.1	ABC transporter family protein, putative, expressed	0
Chr7	47699328	48054118	CSS0018090	32.7662	32.7571	36.7934	34.5793	26.1806	39.7057	24.6629	37.0337	na	na	na	na	na	na	na	na	na	na	na	0
Chr7	47699328	48054118	CSS0029042	39.6592	40.1719	40.6892	31.4589	34.9907	46.0322	34.8129	40.3744	na	na	na	na	na	na	na	na	na	AT3G21810.1	zinc finger C-x8-C-x5-C-x3-H type family protein, expressed	0
Chr7	47699328	48054118	CSS0011199	22.5821	30.6992	27.4609	25.8935	16.9045	33.8923	15.6151	18.3246	na	na	na	na	na	na	na	na	na	na	na	0
Chr7	47699328	48054118	CSS0025988	1.3811	2.8825	1.2845	3.4009	5.8842	2.8985	2.9215	4.6576	na	na	na	na	na	na	na	na	PF08613:Cyclin	AT3G21870.1	cyclin, putative, expressed	0
Chr7	47699328	48054118	CSS0038806	0.028	0.0792	0.0956	0.127	0.118	0.3895	0.145	0	na	na	na	na	na	na	na	na	PF06203:CCT motif	AT3G21880.1	CCT/B-box zinc finger protein, putative, expressed	0
Chr7	47699328	48054118	CSS0027760	1.6045	0.612	1.3354	0.4401	0.4608	1.0521	0.3571	0.053	na	na	na	na	na	na	na	na	PF00643:B-box zinc finger	AT4G15248.1	B-box zinc finger family protein, putative, expressed	0
Chr7	47699328	48054118	CSS0050361	1.2412	2.0348	0.7494	1.5339	1.2872	3.1864	1.2071	0.9941	na	na	na	na	na	na	na	na	PF04646:Protein of unknown function, DUF604	AT4G15240.1	fringe-related protein, putative, expressed	0
Chr7	47699328	48054118	CSS0026978	0.1054	0.0314	0.1702	0.2283	0.038	0.0995	0.2325	0	na	na	na	na	na	na	na	na	PF04646:Protein of unknown function, DUF604	AT1G05280.1	fringe-related protein, putative, expressed	0
Chr7	47699328	48054118	CSS0034343	0.377	0.1873	0.1025	0.027	0.3446	0.6466	0	0.3281	na	na	na	na	na	na	na	na	PF02298:Plastocyanin-like domain	AT2G32300.1	plastocyanin-like domain containing protein, putative, expressed	0
Chr7	47699328	48054118	CSS0023261	15.0361	19.0626	10.0912	11.488	11.2013	12.1842	10.5836	12.217	na	na	na	na	na	na	na	na	PF00010:Helix-loop-helix DNA-binding domain	AT5G54680.1	basic helix-loop-helix DND-binding domain containing protein, expressed	0
Chr7	47699328	48054118	CSS0027234	1.3846	3.0378	0.4556	0.4571	0	0.1515	0.0578	0	na	na	-0.708794	0.0490382	na	na	na	na	na	AT1G43760.1	expressed protein	0.0490382
Chr7	47699328	48054118	CSS0033134	0.9862	3.0543	0.6247	0.5304	0.2407	0.1853	0.1132	0.1565	na	na	na	na	na	na	na	na	na	na	na	0
Chr7	47699328	48054118	CSS0004222	0.2174	1.8094	0.2567	0.442	0.1887	0.3303	0	0.0446	na	na	na	na	na	na	na	na	PF14111:Domain of unknown function (DUF4283)	na	na	0
Chr7	47699328	48054118	CSS0034230	4.4019	5.7333	3.2083	2.9205	2.7476	3.9951	3.1192	3.7747	na	na	na	na	na	na	na	na	na	na	na	0
Chr7	47699328	48054118	CSS0024677	0.1882	0.2139	0.5598	1.0935	1.11	0.8578	0.9476	0.6962	na	na	na	na	na	na	na	na	PF00005:ABC transporter	AT3G13080.1	ABC transporter family protein, putative, expressed	0
Chr7	47699328	48054118	CSS0020073	23.6571	21.4593	21.8637	19.3074	21.9226	26.0554	19.4892	21.3578	na	na	na	na	na	na	na	na	PF00856:SET domain|PF01753:MYND finger	AT3G21820.1	zinc finger protein, putative, expressed	0
Chr7	47699328	48054118	CSS0024189	61.3031	60.1946	56.041	63.2699	62.4083	60.3022	71.0526	50.8788	na	na	na	na	na	na	na	na	na	AT3G21865.1	expressed protein	0
Chr7	48745834	48958752	CSS0021714	639.988	724.54	443.243	621.58	563.323	756.264	557.907	332.608	na	na	na	na	na	na	na	na	PF00722:Glycosyl hydrolases family 16	AT4G03210.1	glycosyl hydrolases family 16 protein, protein, expressed	0
Chr7	48745834	48958752	CSS0002679	0	0	0	0	0	0	0	0	na	na	na	na	na	na	na	na	na	na	na	0
Chr7	59713825	59913825	CSS0026620	2.2637	2.1391	0	0	0	0.0979	0.0585	0.193	na	na	na	na	na	na	na	na	PF00201:UDP-glucoronosyl and UDP-glucosyl transferase	AT5G54010.1	UDP-glucoronosyl and UDP-glucosyl transferase domain containing protein, expressed	0
Chr7	59713825	59913825	CSS0006856	3.1026	2.4844	0	0	0	0.6491	0.3334	0.8665	na	na	na	na	na	na	na	na	na	AT5G54060.1	UDP-glucoronosyl and UDP-glucosyl transferase domain containing protein, expressed	0
Chr7	59713825	59913825	CSS0030346	14.585	13.7435	24.3447	23.8194	11.7726	14.6433	23.0055	20.8994	na	na	na	na	na	na	na	na	PF00071:Ras family	AT5G60860.1	ras-related protein, putative, expressed	0
Chr7	59713825	59913825	CSS0011338	14.5762	20.4591	22.1874	10.9713	13.8022	16.494	11.6331	16.0296	na	na	na	na	na	na	na	na	PF00009:Elongation factor Tu GTP binding domain|PF00679:Elongation factor G C-terminus|PF03144:Elongation factor Tu domain 2	AT2G31060.2	GTP-binding protein typA/bipA, putative, expressed	0
Chr7	59713825	59913825	CSS0049947	26.192	21.3492	14.9334	29.7489	7.4291	11.2128	35.882	11.359	na	na	na	na	na	na	na	na	PF00441:Acyl-CoA dehydrogenase, C-terminal domain|PF01756:Acyl-CoA oxidase|PF02770:Acyl-CoA dehydrogenase, middle domain	AT1G06290.1	acyl-coenzyme A oxidase, putative, expressed	0
Chr7	59713825	59913825	CSS0038286	14.6133	20.2671	22.0335	11.5449	13.9212	16.6114	11.1681	14.646	na	na	na	na	na	na	na	na	PF00009:Elongation factor Tu GTP binding domain|PF00679:Elongation factor G C-terminus|PF03144:Elongation factor Tu domain 2	AT2G31060.2	GTP-binding protein typA/bipA, putative, expressed	0
Chr7	63247950	63447950	CSS0011960	0	0	0	0.2205	0.1024	0.0431	0	0	na	na	na	na	na	na	na	na	PF00069:Protein kinase domain|PF00560:Leucine Rich Repeat|PF13855:Leucine rich repeat	AT3G47570.1	receptor kinase, putative, expressed	0
Chr7	63247950	63447950	CSS0004183	0	0	0	0	0	0	0	0	na	na	na	na	na	na	na	na	PF00069:Protein kinase domain|PF00560:Leucine Rich Repeat|PF08263:Leucine rich repeat N-terminal domain|PF13855:Leucine rich repeat	AT3G47570.1	receptor kinase, putative, expressed	0
Chr7	71751654	71997151	CSS0039583	0.5059	0.638	0.4106	0.4884	1.5275	0.5485	0.9718	0.6796	na	na	na	na	na	na	na	na	PF04450:Peptidase of plants and bacteria	AT2G42900.1	secretory protein, putative, expressed	0
Chr7	71751654	71997151	CSS0050124	3.3785	5.4545	3.0198	3.4628	6.6669	4.3813	3.4942	3.6336	na	na	na	na	na	na	na	na	PF07983:X8 domain	AT2G30933.2	X8 domain containing protein, expressed	0
Chr7	71751654	71997151	CSS0041078	7.0589	6.7014	7.1698	7.6071	16.8662	8.382	8.8766	9.1356	na	na	na	na	na	na	na	na	PF01535:PPR repeat|PF13041:PPR repeat family	AT2G42920.1	pentatricopeptide, putative, expressed	0
Chr7	71751654	71997151	CSS0000092	3.9779	6.8195	7.7027	8.2383	11.0689	8.1838	4.9807	2.244	na	na	na	na	na	na	na	na	PF03479:Domain of unknown function (DUF296)	AT2G42940.1	DNA binding protein, putative, expressed	0
Chr7	71751654	71997151	CSS0013257	0.2039	0	0	0.172	1.2705	0.1493	0.3061	0	na	na	na	na	na	na	na	na	PF00295:Glycosyl hydrolases family 28	AT1G17150.1	polygalacturonase, putative, expressed	0
Chr7	71751654	71997151	CSS0034180	0	0	0	0.0236	0.3095	0	0	0	na	na	na	na	na	na	na	na	PF00295:Glycosyl hydrolases family 28	AT1G78400.1	polygalacturonase, putative, expressed	0
Chr7	71751654	71997151	CSS0025344	7.9164	6.5575	1.3582	3.0251	1.799	1.2774	1.8916	0.3173	na	na	-0.719681	0.0441395	na	na	na	na	na	AT2G42975.1	expressed protein	0.0441395
Chr7	71751654	71997151	CSS0022459	23.5341	20.0377	22.9756	27.6486	16.8527	19.9632	22.6773	26.5796	na	na	na	na	na	na	na	na	na	AT5G50890.1	lipase, putative, expressed	0
Chr7	71751654	71997151	CSS0019498	8.5722	12.1753	5.4373	6.9377	8.2025	5.9705	8.6939	6.4441	na	na	na	na	na	na	na	na	PF07885:Ion channel	AT4G18160.1	potassium channel protein, putative, expressed	0
Chr7	71751654	71997151	CSS0030603	12.7041	15.087	10.1634	6.9934	9.0992	10.4091	7.3592	8.2396	na	na	na	na	na	na	na	na	PF02364:1,3-beta-glucan synthase component|PF04652:Vta1 like|PF14288:1,3-beta-glucan synthase subunit FKS1, domain-1	AT1G06490.1	1,3-beta-glucan synthase component domain containing protein, expressed	0
Chr7	73720504	73920504	CSS0008276	11.6945	9.8108	4.7422	10.1485	6.5376	5.4374	7.0925	6.4581	na	na	na	na	na	na	na	na	na	AT3G07020.1	sterol 3-beta-glucosyltransferase, putative, expressed	0
Chr7	73720504	73920504	CSS0009423	11.2611	6.769	2.8456	8.3729	7.3932	5.2844	9.0262	7.5839	na	na	na	na	na	na	na	na	na	AT3G07020.2	sterol 3-beta-glucosyltransferase, putative, expressed	0
Chr7	73720504	73920504	CSS0001447	9.5228	6.2064	2.7137	9.6548	5.9906	5.0384	5.781	8.0067	na	na	na	na	na	na	na	na	na	AT3G07020.2	sterol 3-beta-glucosyltransferase, putative, expressed	0
Chr7	73720504	73920504	CSS0036758	7.9349	3.0379	0.6802	4.3768	2.7594	4.9674	3.8085	3.0297	na	na	na	na	na	na	na	na	na	AT3G07020.2	sterol 3-beta-glucosyltransferase, putative, expressed	0
Chr7	73720504	73920504	CSS0042021	8.0044	4.7014	1.0117	5.9386	3.2491	6.8463	3.3439	2.4044	na	na	na	na	na	na	na	na	na	AT3G07020.2	sterol 3-beta-glucosyltransferase, putative, expressed	0
Chr7	73720504	73920504	CSS0009566	7.7304	4.4769	1.8544	4.1445	4.4722	6.1879	3.3042	2.2805	na	na	na	na	na	na	na	na	na	AT3G07020.2	sterol 3-beta-glucosyltransferase, putative, expressed	0
Chr7	73720504	73920504	CSS0018820	9.3911	5.5124	0.4225	6.7754	3.9911	3.3271	2.7256	4.8077	na	na	na	na	na	na	na	na	na	AT3G07020.1	sterol 3-beta-glucosyltransferase, putative, expressed	0
Chr7	73720504	73920504	CSS0031115	0.3037	0.1672	0	0.0412	0.057	0.1014	0	0.0454	na	na	na	na	na	na	na	na	na	na	na	0
Chr7	73720504	73920504	CSS0017947	4.0492	0.4067	0.1533	2.5356	1.1762	1.4469	1.7756	2.5749	na	na	na	na	na	na	na	na	na	AT3G07020.2	sterol 3-beta-glucosyltransferase, putative, expressed	0
Chr7	73720504	73920504	CSS0027405	1.7371	2.4624	4.749	0.4996	1.5547	1.4018	0.6397	0.9329	na	na	na	na	na	na	na	na	na	AT3G07020.2	sterol 3-beta-glucosyltransferase, putative, expressed	0
Chr7	73720504	73920504	CSS0048400	1.3587	2.5979	8.8735	0.5195	1.8484	4.0652	2.8724	1.2015	na	na	na	na	na	na	na	na	na	AT3G07020.2	sterol 3-beta-glucosyltransferase, putative, expressed	0
Chr7	73720504	73920504	CSS0040054	1.4279	1.7971	7.079	0.4998	1.5671	2.4367	1.2121	0.9009	na	na	na	na	na	na	na	na	na	AT3G07020.2	sterol 3-beta-glucosyltransferase, putative, expressed	0
Chr7	73720504	73920504	CSS0036202	1.2549	3.1768	5.8887	0.3982	2.7769	5.8219	2.5473	2.7767	na	na	na	na	na	na	na	na	na	AT3G07020.1	sterol 3-beta-glucosyltransferase, putative, expressed	0
Chr7	73720504	73920504	CSS0050525	5.2032	5.2856	4.969	3.5081	2.8001	5.6693	3.8127	2.947	na	na	na	na	na	na	na	na	PF03033:Glycosyltransferase family 28 N-terminal domain	AT3G07020.2	sterol 3-beta-glucosyltransferase, putative, expressed	0
Chr7	73972686	74172686	CSS0049860	0.1284	0.0585	1.0441	0	0.0317	0.3886	0.2335	0.0989	na	na	na	na	na	na	na	na	PF07714:Protein tyrosine kinase	AT3G13690.1	protein kinase, putative, expressed	0
Chr7	73972686	74172686	CSS0029100	15.6568	19.013	18.7271	17.1131	16.7117	14.9692	15.2915	16.5459	na	na	na	na	na	na	na	na	PF13419:Haloacid dehalogenase-like hydrolase	AT1G79790.1	haloacid dehalogenase-like hydrolase family protein, putative, expressed	0
Chr7	73972686	74172686	CSS0012695	24.2617	23.9596	18.3839	17.6731	18.1351	19.3451	19.6511	15.54	na	na	na	na	na	na	na	na	PF00642:Zinc finger C-x8-C-x5-C-x3-H type (and similar)	AT3G02830.1	zinc finger C-x8-C-x5-C-x3-H type family protein, expressed	0
Chr7	73972686	74172686	CSS0031434	1.1608	0.1791	0.2973	0.1954	0.5501	0.218	0.7571	0.7745	na	na	na	na	na	na	na	na	na	na	na	0
Chr7	73972686	74172686	CSS0011644	0	0	0	0	0	0	0	0	na	na	na	na	na	na	na	na	na	na	na	0
Chr7	73972686	74172686	CSS0002750	84.5736	82.7554	101.378	83.1232	81.5373	90.8911	90.3765	84.8606	na	na	na	na	na	na	na	na	PF00005:ABC transporter|PF00037:4Fe-4S binding domain|PF04068:Possible Fer4-like domain in RNase L inhibitor, RLI	AT4G19210.1	ATP-binding cassette sub-family E member 1, putative, expressed	0
Chr7	73972686	74172686	CSS0024511	0.6614	0.1689	0.5882	2.0052	1.7097	0.6945	1.4227	1.1178	na	na	na	na	na	na	na	na	na	na	na	0
Chr7	73972686	74172686	CSS0024898	0.3695	0.2151	0.7405	0.5394	0.1159	0.2967	0.1258	0.1043	na	na	na	na	na	na	na	na	na	AT4G23160.1	TKL_IRAK_DUF26-lc.24 - DUF26 kinases have homology to DUF26 containing loci, expressed	0
Chr7	74437429	74637429	CSS0022114	44.4645	40.8725	18.7764	21.1961	24.4698	33.0464	35.86	27.1584	na	na	na	na	na	na	na	na	PF00571:CBS domain	AT1G65320.1	CBS domain-containing protein, putative, expressed	0
Chr7	74437429	74637429	CSS0007633	17.8746	3.6117	13.1633	15.906	13.4467	13.1879	16.6782	12.225	na	na	na	na	na	na	na	na	PF00067:Cytochrome P450	AT3G14690.1	cytochrome P450 72A1, putative, expressed	0
Chr7	74437429	74637429	CSS0022381	0	0	0	0	0	0	0	0	na	na	na	na	na	na	na	na	PF03108:MuDR family transposase	AT1G64260.1	expressed protein	0
Chr7	74437429	74637429	CSS0009322	28.0988	27.7554	36.3271	31.2678	40.4126	28.5797	44.3231	30.8397	na	na	na	na	na	na	na	na	PF00005:ABC transporter	AT1G65410.1	ABC transporter, ATP-binding protein, putative, expressed	0
Chr7	74437429	74637429	CSS0026150	32.7961	24.8312	24.5796	46.1911	46.2191	36.8586	54.6407	33.3313	na	na	na	na	na	na	na	na	PF00293:NUDIX domain	AT3G02780.1	hydrolase, NUDIX family, domain containing protein, expressed	0
Chr7	79322284	79522284	CSS0022768	0	0	0	0.0969	0	0	0	0.0455	na	na	na	na	na	na	na	na	PF00847:AP2 domain	AT3G23240.1	AP2 domain containing protein, expressed	0
Chr7	79322284	79522284	CSS0036761	22.5533	27.8493	31.3626	37.88	33.9149	38.951	26.7464	19.5391	na	na	na	na	na	na	na	na	na	AT3G04550.1	expressed protein	0
Chr7	79322284	79522284	CSS0015490	36.8605	26.1555	33.2051	40.1814	19.5108	52.507	17.1128	27.2468	na	na	na	na	na	na	na	na	PF00160:Cyclophilin type peptidyl-prolyl cis-trans isomerase/CLD	AT3G56070.2	peptidyl-prolyl cis-trans isomerase, putative, expressed	0
Chr7	79322284	79522284	CSS0020771	25.0942	21.2171	14.8006	23.1301	19.1649	21.6611	25.1443	18.3647	na	na	na	na	na	na	na	na	na	AT3G04560.1	expressed protein	0
Chr7	80943525	81143687	CSS0026836	9.6602	7.0716	9.7024	9.5749	13.9443	9.634	10.2673	11.3605	na	na	na	na	na	na	na	na	na	na	na	0
Chr7	80943525	81143687	CSS0007644	8.7002	9.4158	8.8853	13.6897	14.9432	11.6236	10.7197	11.1404	na	na	na	na	na	na	na	na	PF01535:PPR repeat|PF12854:PPR repeat|PF13041:PPR repeat family	AT5G24830.1	PPR repeat containing protein, expressed	0
Chr7	80943525	81143687	CSS0017516	202.132	43.0682	37.4965	100.505	97.5724	41.9749	37.9623	50.7741	na	na	na	na	na	na	na	na	PF00443:Ubiquitin carboxyl-terminal hydrolase|PF00917:MATH domain|PF12436:ICP0-binding domain of Ubiquitin-specific protease 7|PF14533:Ubiquitin-specific protease C-terminal	AT5G06600.2	ubiquitin carboxyl-terminal hydrolase, putative, expressed	0
Chr7	80943525	81143687	CSS0020458	0.0259	5.6985	14.0105	0	2.4191	12.2888	17.005	4.4296	na	na	na	na	na	na	na	na	PF02544:3-oxo-5-alpha-steroid 4-dehydrogenase	AT5G16010.1	3-oxo-5-alpha-steroid 4-dehydrogenase, putative, expressed	0
Chr7	81314561	81514561	CSS0026439	3.0981	10.9973	12.4653	12.4598	7.9124	8.5379	17.6944	17.9164	na	na	na	na	na	na	na	na	PF02330:Mitochondrial glycoprotein	AT4G32605.1	mitochondrial glycoprotein, putative, expressed	0
Chr7	81314561	81514561	CSS0006627	17.9063	11.6392	11.8427	13.2512	10.9273	13.887	11.8218	12.685	na	na	na	na	na	na	na	na	PF10358:N-terminal C2 in EEIG1 and EHBP1 proteins	AT3G11760.1	expressed protein	0
Chr7	81314561	81514561	CSS0033896	32.1152	24.9847	26.5506	28.7525	31.728	26.6143	28.3046	22.1427	na	na	na	na	na	na	na	na	na	AT2G38680.1	cytosolic 5-nucleotidase III, putative, expressed	0
Chr7	81314561	81514561	CSS0049814	25.3031	26.8546	23.7988	28.6964	29.0586	26.0749	24.7367	18.2508	na	na	na	na	na	na	na	na	PF05822:Pyrimidine 5'-nucleotidase (UMPH-1)	AT2G38680.1	cytosolic 5-nucleotidase III, putative, expressed	0
Chr7	81314561	81514561	CSS0040424	23.2587	31.7637	28.8951	30.7829	27.4923	31.2185	20.4064	18.7262	na	na	na	na	na	na	na	na	PF05822:Pyrimidine 5'-nucleotidase (UMPH-1)	AT2G38680.1	cytosolic 5-nucleotidase III, putative, expressed	0
Chr7	85655127	85855127	CSS0046545	0	0	0	0.0363	0	0	0	0	na	na	na	na	na	na	na	na	na	na	na	0
Chr7	85655127	85855127	CSS0025404	0.7888	0.4911	4.0141	2.7185	3.4609	3.6976	1.9188	0.4608	na	na	na	na	na	na	na	na	na	AT1G53120.1	S4 domain containing protein, putative, expressed	0
Chr7	85655127	85855127	CSS0006313	0.5672	0.54	0.8909	1.2837	1.1377	0.9641	0.8197	0.392	na	na	na	na	na	na	na	na	na	na	na	0
Chr7	85655127	85855127	CSS0007657	5.9509	5.8911	4.5177	4.1749	4.6581	4.4167	4.795	4.235	na	na	na	na	na	na	na	na	na	AT4G35540.1	zinc ion binding protein, putative, expressed	0
Chr7	85655127	85855127	CSS0004807	0	0	0	0	0	0	0	0	na	na	na	na	na	na	na	na	na	na	na	0
Chr7	87400345	87600345	CSS0009588	1.959	1.0245	1.2413	1.7055	0.785	1.1138	0.9178	0.9742	na	na	na	na	na	na	na	na	PF00005:ABC transporter|PF01061:ABC-2 type transporter|PF08370:Plant PDR ABC transporter associated|PF14510:ABC-transporter extracellular N-terminal	AT2G36380.1	pleiotropic drug resistance protein, putative, expressed	0
Chr7	90676494	90876494	CSS0026122	0	0	0	0	0	0	0	0	na	na	na	na	na	na	na	na	PF07727:Reverse transcriptase (RNA-dependent DNA polymerase)	AT4G23160.1	TKL_IRAK_DUF26-lc.24 - DUF26 kinases have homology to DUF26 containing loci, expressed	0
Chr7	90676494	90876494	CSS0044275	0.2725	0.1759	0.0502	0	0.0556	0	0.1045	0	na	na	na	na	na	na	na	na	na	na	na	0
Chr7	90676494	90876494	CSS0003503	10.1198	12.0628	11.9756	18.0699	11.3143	13.5754	12.9476	13.199	na	na	na	na	na	na	na	na	PF07893:Protein of unknown function (DUF1668)	AT5G39560.1	OsFBK14 - F-box domain and kelch repeat containing protein, expressed	0
Chr7	93311278	93511278	CSS0037495	0	0	0	0	0	0	0	0	na	na	na	na	na	na	na	na	na	na	na	0
Chr7	93311278	93511278	CSS0046396	0	0	0	0	0	0	0	0	na	na	na	na	na	na	na	na	na	na	na	0
Chr7	98090757	98290757	CSS0003867	7.932	6.8863	12.2184	10.6357	3.8026	9.8956	4.6655	2.3374	-0.779798	0.022479	na	na	-0.776079	0.0235661	na	na	na	AT5G02420.1	0	0.022479
Chr7	98090757	98290757	CSS0050149	30.7857	41.3738	38.2294	38.9302	44.911	58.3928	41.0681	46.2197	na	na	na	na	na	na	na	na	na	AT3G52170.2	expressed protein	0
Chr7	98090757	98290757	CSS0039611	1.5875	5.1255	4.339	4.4716	3.2265	7.8592	5.7707	2.3061	na	na	na	na	na	na	na	na	PF01351:Ribonuclease HII	AT2G25100.1	RNASEH2A - Putative ribonuclease H2 large subunit, expressed	0
Chr7	102147139	102347139	CSS0026766	37.4963	38.7221	11.2323	30.1532	29.9616	29.9432	30.4212	28.5784	na	na	na	na	na	na	na	na	PF01545:Cation efflux family|PF16916:Dimerisation domain of Zinc Transporter	AT2G39450.1	cation efflux family protein, putative, expressed	0
Chr7	106342912	106542912	CSS0032944	152.437	183.338	84.5309	101.014	125.468	136.553	97.0012	84.6205	na	na	na	na	na	na	na	na	PF08392:FAE1/Type III polyketide synthase-like protein|PF08541:3-Oxoacyl-[acyl-carrier-protein (ACP)] synthase III C terminal	AT5G04530.1	3-ketoacyl-CoA synthase precursor, putative, expressed	0
Chr7	106342912	106542912	CSS0002989	0	0	0	0	0	0	0	0	na	na	na	na	na	na	na	na	na	na	na	0
Chr7	107377285	107577285	CSS0036409	8.9962	2.9058	5.3463	10.6152	5.9764	3.2859	3.421	4.8225	na	na	na	na	na	na	na	na	PF00069:Protein kinase domain	AT5G18610.2	protein kinase APK1B, chloroplast precursor, putative, expressed	0
Chr7	107377285	107577285	CSS0020457	16.3925	18.1721	13.4078	14.6025	12.4474	14.6681	9.6507	10.2137	na	na	na	na	na	na	na	na	PF01066:CDP-alcohol phosphatidyltransferase	AT2G39290.1	CDP-alcohol phosphatidyltransferase, putative, expressed	0
Chr7	107377285	107577285	CSS0049363	23.0597	17.1942	12.1466	11.6119	10.4955	10.1494	9.6652	13.2929	na	na	na	na	na	na	na	na	PF00481:Protein phosphatase 2C	AT3G12620.2	protein phosphatase 2C, putative, expressed	0
Chr7	107377285	107577285	CSS0002111	196.248	66.6703	121.249	211.286	197.655	138.46	193.479	126.371	na	na	na	na	na	na	na	na	PF13410:Glutathione S-transferase, C-terminal domain|PF13417:Glutathione S-transferase, N-terminal domain	AT5G02790.1	IN2-1 protein, putative, expressed	0
Chr7	115805986	116005986	CSS0009200	0	0	0	0	0	0	0	0	na	na	na	na	na	na	na	na	na	na	na	0
Chr7	126223550	126423550	CSS0013044	0	0	0	0	0	0	0	0	na	na	na	na	na	na	na	na	PF13966:zinc-binding in reverse transcriptase	na	na	0
Chr7	126223550	126423550	CSS0006398	14.9261	14.3239	12.9174	11.8603	10.1207	14.3412	12.5478	14.7797	na	na	na	na	na	na	na	na	PF02373:JmjC domain, hydroxylase|PF02375:jmjN domain	AT5G04240.1	ZOS1-20 - C2H2 zinc finger protein, expressed	0
Chr7	126223550	126423550	CSS0039403	2.2193	1.8468	1.1887	1.9082	1.6863	1.1782	1.9378	1.9724	na	na	na	na	na	na	na	na	PF00069:Protein kinase domain	AT3G57120.1	LYK8, putative, expressed	0
Chr7	128514252	128714252	CSS0038160	0	0.104	0	0	0	0	0	0	na	na	na	na	na	na	na	na	PF02362:B3 DNA binding domain	na	na	0
Chr7	128514252	128714252	CSS0009255	0	0	0	0	0	0	0	0	na	na	na	na	na	na	na	na	na	na	na	0
Chr7	128911019	129111019	CSS0025594	0.6767	0	1.451	1.0772	0.2183	2.6806	4.1664	12.5598	na	na	na	na	na	na	na	na	na	AT1G22620.1	SAC domain containing protein, putative, expressed	0
Chr7	128911019	129111019	CSS0007647	0	0.0768	0	0	0.1047	0	0	0.1023	na	na	na	na	na	na	na	na	PF02362:B3 DNA binding domain	na	na	0
Chr7	136148892	136353224	CSS0015003	64.9246	60.1992	54.6032	50.5031	43.2331	47.0592	48.465	45.8264	na	na	na	na	na	na	na	na	PF00071:Ras family	AT3G54840.2	ras-related protein, putative, expressed	0
Chr7	136148892	136353224	CSS0005771	21.0763	32.17	25.838	28.5598	29.0073	26.2431	27.7322	23.2361	na	na	na	na	na	na	na	na	PF00849:RNA pseudouridylate synthase|PF01479:S4 domain	AT2G39140.1	pseudouridine synthase family protein, putative, expressed	0
Chr7	136148892	136353224	CSS0012456	61.044	60.3007	53.5933	37.3991	55.8804	56.273	42.775	54.0434	na	na	na	na	na	na	na	na	PF00995:Sec1 family	AT3G54860.1	Sec1 family transport protein, putative, expressed	0
Chr7	136148892	136353224	CSS0043464	59.4965	98.8408	22.445	40.9525	57.9894	23.088	36.3967	17.5543	na	na	na	na	na	na	na	na	PF00514:Armadillo/beta-catenin-like repeat|PF04564:U-box domain	AT3G54850.1	spotted leaf 11, putative, expressed	0
Chr7	136148892	136353224	CSS0007270	13.8272	13.7669	15.1075	13.8139	14.4679	13.9039	13.7039	11.0623	na	na	na	na	na	na	na	na	na	na	na	0
Chr7	138031051	138231051	CSS0043038	0	0	0	0	0	0	0	0	na	na	na	na	na	na	na	na	PF03195:Protein of unknown function DUF260	AT5G06080.1	DUF260 domain containing protein, putative, expressed	0
Chr7	139564437	139764437	CSS0018323	14.8028	7.7786	19.323	11.9611	10.9478	14.6417	27.3931	13.9926	na	na	na	na	na	na	na	na	na	AT3G07500.1	FAR1 family protein, expressed	0
Chr7	139564437	139764437	CSS0028829	0.5687	0	0.123	0	0	0.0708	0.2651	0.3067	na	na	na	na	na	na	na	na	na	AT3G55570.1	expressed protein	0
Chr7	139564437	139764437	CSS0041060	45.1971	61.8393	35.9544	27.4958	27.7667	30.1129	45.5925	38.1008	na	na	na	na	na	na	na	na	na	AT2G39740.1	expressed protein	0
Chr7	139564437	139764437	CSS0032983	13.9294	20.9337	13.6701	13.1939	11.1075	11.2579	18.3856	14.7613	na	na	na	na	na	na	na	na	na	AT2G39740.1	expressed protein	0
Chr7	139564437	139764437	CSS0044593	11.8135	25.7892	11.7314	7.7064	9.0246	8.6367	13.3193	13.1009	na	na	na	na	na	na	na	na	na	AT2G39740.1	expressed protein	0
Chr7	139564437	139764437	CSS0023927	34.2504	43.6626	21.5192	19.663	24.8428	24.0986	28.7493	24.0434	na	na	na	na	na	na	na	na	na	AT2G39740.1	expressed protein	0
Chr7	139564437	139764437	CSS0006689	0.2114	0.2061	0.4569	0.1755	0.087	0.5473	0.2091	0.1473	na	na	na	na	na	na	na	na	na	na	na	0
Chr7	139564437	139764437	CSS0045856	0	0	0	0	0	0	0	0	na	na	na	na	na	na	na	na	na	na	na	0
Chr7	139564437	139764437	CSS0017553	0	0	0.5093	0	0.2718	0.1194	1.3252	0.5988	na	na	na	na	na	na	na	na	PF00931:NB-ARC domain|PF07725:Leucine Rich Repeat	AT5G17680.1	CC-NBS-LRR, putative, expressed	0
Chr7	140651958	140851958	CSS0015570	0	0	0	0	0	0	0	0	na	na	na	na	na	na	na	na	na	na	na	0
Chr7	140651958	140851958	CSS0019944	23.747	27.3181	22.915	25.9098	29.5481	22.8201	26.4128	23.5555	na	na	na	na	na	na	na	na	na	AT2G39950.1	expressed protein	0
Chr7	140651958	140851958	CSS0017074	0	0	0.0729	0	0.0478	0	0	0	na	na	na	na	na	na	na	na	na	AT1G43722.1	hypothetical protein	0
Chr7	140651958	140851958	CSS0012630	53.5352	74.1808	68.8724	81.5408	57.4966	73.2554	74.8664	34.2006	na	na	na	na	na	na	na	na	PF00168:C2 domain	AT1G07310.1	C2 domain containing protein, expressed	0
Chr7	140651958	140851958	CSS0025196	0.1152	0.0891	0.0929	0.0686	0.1373	0.291	0.6649	1.1954	na	na	na	na	na	na	na	na	na	na	na	0
Chr7	143971268	144255183	CSS0039693	0	0	0	0	0	0	0	0	na	na	na	na	na	na	na	na	na	AT4G23160.1	TKL_IRAK_DUF26-lc.24 - DUF26 kinases have homology to DUF26 containing loci, expressed	0
Chr7	143971268	144255183	CSS0030949	0	0	0.1134	0	0	0	0.0309	0	na	na	na	na	na	na	na	na	PF00122:E1-E2 ATPase	AT4G30190.1	plasma membrane ATPase, putative, expressed	0
Chr7	143971268	144255183	CSS0001992	104.372	54.4378	52.2386	69.4472	44.2354	24.1919	14.874	13.3734	na	na	-0.820485	0.0125852	na	na	-0.770949	0.0251179	PF12796:Ankyrin repeats (3 copies)	AT2G40140.2	zinc finger family protein, putative, expressed	0.0125852
Chr7	151461327	151661327	CSS0033829	0	0	0	0	0	0	0	0	na	na	na	na	na	na	na	na	PF00004:ATPase family associated with various cellular activities (AAA)	AT4G28000.1	AAA-type ATPase family protein, putative, expressed	0
Chr7	151461327	151661327	CSS0023215	0	0.0004	0.0044	0.0021	0.0092	0	0.0131	0.0449	na	na	na	na	na	na	na	na	na	na	na	0
Chr7	151461327	151661327	CSS0033762	40.4814	36.0892	33.1235	43.1886	0.6113	0.8703	2.2357	26.1857	-0.855026	0.00681324	-0.836207	0.00968028	-0.859928	0.00616903	-0.898486	0.00242023	PF03140:Plant protein of unknown function	AT3G50120.1	plant protein of unknown function domain containing protein, expressed	0.00242023
Chr7	157259299	157459299	CSS0018433	35.6436	25.2722	22.6995	27.6057	30.2098	27.6428	34.055	30.4973	na	na	na	na	na	na	na	na	PF00635:MSP (Major sperm protein) domain	AT2G45140.1	MSP domain containing protein, expressed	0
Chr7	157259299	157459299	CSS0048418	0	0	0	0	0	0.0475	0	0	na	na	na	na	na	na	na	na	na	AT1G74875.1	0	0
Chr7	157259299	157459299	CSS0037786	0.0006	0	0.0004	0.0175	0	0	0	0	na	na	na	na	na	na	na	na	na	na	na	0
Chr7	157259299	157459299	CSS0022717	2.8126	12.7142	3.2004	0.5849	3.3661	0.9024	3.0279	1.8207	na	na	na	na	na	na	na	na	PF07690:Major Facilitator Superfamily	AT3G47420.1	transporter, major facilitator family, putative, expressed	0
Chr7	157259299	157459299	CSS0043100	7.3404	6.6755	4.5712	7.7797	10.5738	8.0645	10.7932	6.8514	na	na	na	na	na	na	na	na	PF15054:Domain of unknown function (DUF4535)	AT4G25225.1	expressed protein	0
Chr7	157259299	157459299	CSS0028755	19.1474	25.8257	22.6077	21.8789	17.5168	20.5283	20.1038	17.1714	na	na	na	na	na	na	na	na	PF10191:Golgi complex component 7 (COG7)	AT5G51430.1	expressed protein	0
Chr7	157259299	157459299	CSS0037534	0	0	0.2831	0	0	0	0	0	na	na	na	na	na	na	na	na	na	na	na	0
Chr7	157483996	157683996	CSS0013240	2.3238	1.7644	4.8244	0.9493	0.5321	1.0881	2.2636	1.7847	na	na	na	na	na	na	na	na	PF15054:Domain of unknown function (DUF4535)	AT4G25225.1	expressed protein	0
Chr7	157483996	157683996	CSS0007175	3.0618	6.395	0.272	0.4736	0.608	0.9959	0.6521	0.2578	na	na	na	na	na	na	na	na	na	na	na	0
Chr7	157483996	157683996	CSS0042120	0	0	0	0	0	0	0	0	na	na	na	na	na	na	na	na	na	AT3G24255.1	expressed protein	0
Chr7	157483996	157683996	CSS0023984	10.5877	10.222	9.2959	7.6185	10.5346	6.6383	9.8838	10.8578	na	na	na	na	na	na	na	na	PF02845:CUE domain|PF13639:Ring finger domain	AT4G25230.2	RIN3, putative, expressed	0
Chr7	157483996	157683996	CSS0001277	19.2248	17.8356	11.3795	12.6377	15.7386	13.1253	15.5146	12.2277	na	na	na	na	na	na	na	na	PF02845:CUE domain|PF13639:Ring finger domain	AT4G25230.2	RIN3, putative, expressed	0
Chr7	157483996	157683996	CSS0050500	7.1066	26.1738	1.7753	5.6985	2.7695	5.2688	1.5415	1.8812	na	na	na	na	na	na	na	na	PF07690:Major Facilitator Superfamily	AT3G47420.1	transporter, major facilitator family, putative, expressed	0
Chr7	171164103	171364103	CSS0041965	11.713	11.9607	12.1259	11.2306	8.2909	9.3429	6.4024	6.2549	-0.857528	0.00647927	-0.956745	0.000195816	-0.878702	0.00406564	-0.92025	0.0011934	na	AT4G25610.1	ZOS9-21 - C2H2 zinc finger protein, expressed	0.000195816
Chr7	171164103	171364103	CSS0037833	10.3981	13.1206	12.2608	10.4395	8.8818	11.5838	8.7813	9.186	na	na	na	na	na	na	na	na	na	AT4G25610.1	ZOS9-21 - C2H2 zinc finger protein, expressed	0
Chr7	171164103	171364103	CSS0005394	17.4775	19.8951	19.8408	18.9901	18.9183	20.1336	21.8945	21.9725	na	na	na	na	na	na	na	na	na	AT4G25610.1	ZOS9-21 - C2H2 zinc finger protein, expressed	0
Chr7	171164103	171364103	CSS0050156	0.6146	1.2582	0.0974	0.9781	0.4171	1.2432	0.5335	0.4229	na	na	na	na	na	na	na	na	na	AT5G52420.1	expressed protein	0
Chr7	171164103	171364103	CSS0032932	0.0368	0.0968	0.035	0	0	0.051	0.1113	0.0643	na	na	na	na	na	na	na	na	PF00722:Glycosyl hydrolases family 16|PF06219:Protein of unknown function (DUF1005)	AT4G03210.1	glycosyl hydrolases family 16 protein, protein, expressed	0
Chr7	171164103	171364103	CSS0017889	183.829	166.254	155.745	227.718	280.754	202.544	198.181	130.047	na	na	na	na	na	na	na	na	na	AT4G23430.3	oxidoreductase, short chain dehydrogenase/reductase family domain containing family, expressed	0
Chr7	171164103	171364103	CSS0008780	163.282	155	141.725	210.615	239.235	174.796	174.529	127.505	na	na	na	na	na	na	na	na	na	AT4G23420.2	oxidoreductase, short chain dehydrogenase/reductase family domain containing family, expressed	0
Chr7	171164103	171364103	CSS0027508	54.1799	70.4458	69.2218	70.3449	83.0276	55.8262	51.3547	31.7712	na	na	na	na	na	na	na	na	na	AT4G11410.1	oxidoreductase, short chain dehydrogenase/reductase family domain containing family, expressed	0
Chr7	171164103	171364103	CSS0043584	14.9692	19.2831	49.3899	9.6564	2.6217	21.5683	20.2334	20.1125	na	na	na	na	na	na	na	na	PF00106:short chain dehydrogenase	AT4G23420.2	oxidoreductase, short chain dehydrogenase/reductase family domain containing family, expressed	0
Chr7	171164103	171364103	CSS0009035	0	0	0	0.0228	0	0	0	0	na	na	na	na	na	na	na	na	PF13456:Reverse transcriptase-like	AT3G01410.2	expressed protein	0
Chr7	171164103	171364103	CSS0001512	64.4542	65.6554	30.7151	35.8235	37.3667	40.9543	38.1559	33.7449	na	na	na	na	na	na	na	na	PF00069:Protein kinase domain	AT1G63700.1	STE_MEKK_ste11_MAP3K.17 - STE kinases include homologs to sterile 7, sterile 11 and sterile 20 from yeast, expressed	0
Chr7	171164103	171364103	CSS0001076	17.3322	18.9871	23.5839	24.7989	30.7528	27.4106	27.2608	24.923	na	na	na	na	na	na	na	na	PF01466:Skp1 family, dimerisation domain	AT3G61415.1	SKP1, putative, expressed	0
Chr7	171164103	171364103	CSS0033283	11.9831	16.5555	9.1203	12.8584	13.0963	13.5805	14.4371	11.8299	na	na	na	na	na	na	na	na	na	AT5G52430.1	expressed protein	0
Chr7	171683521	171883521	CSS0016373	0	0.0165	4.0283	1.8959	0.4436	0.2512	3.6455	2.6691	na	na	na	na	na	na	na	na	PF00412:LIM domain	AT1G10200.1	OsWLIM1 - LIM domain protein, putative actin-binding protein and transcription factor, expressed	0
Chr7	171683521	171883521	CSS0037839	27.3236	38.7863	33.944	29.0846	17.1654	36.8501	23.8165	29.0259	na	na	na	na	na	na	na	na	PF03514:GRAS domain family	AT5G52510.1	chitin-inducible gibberellin-responsive protein 2, putative, expressed	0
Chr7	171683521	171883521	CSS0049923	62.7289	65.3027	61.7107	51.7701	63.8021	71.4855	77.5909	63.131	na	na	na	na	na	na	na	na	na	na	na	0
Chr7	171683521	171883521	CSS0001759	28.6158	38.5321	30.0634	29.5934	34.5281	32.8205	27.506	27.6681	na	na	na	na	na	na	na	na	PF00587:tRNA synthetase class II core domain (G, H, P, S and T)|PF03129:Anticodon binding domain	AT5G52520.1	prolyl-tRNA synthetase, putative, expressed	0
Chr7	172043251	172243251	CSS0004722	12.9397	12.2559	9.2166	9.6327	10.2937	7.588	11.3775	10.9413	na	na	na	na	na	na	na	na	na	AT4G25670.2	expressed protein	0
Chr7	172043251	172243251	CSS0038907	21.9733	10.7966	12.7409	14.7609	17.9872	16.7354	17.6979	16.5771	na	na	na	na	na	na	na	na	na	AT5G52552.1	0	0
Chr7	172043251	172243251	CSS0040854	0.761	0.3968	0	0.121	0	0.1555	0.1559	0	na	na	na	na	na	na	na	na	na	AT2G46150.1	harpin-induced protein 1 domain containing protein, expressed	0
Chr7	172043251	172243251	CSS0034028	14.3609	25.6831	17.2353	16.7658	14.023	15.6193	10.3806	10.3536	na	na	-0.722112	0.043088	na	na	na	na	PF05903:PPPDE putative peptidase domain	AT4G25680.1	ethylene-responsive element-binding protein, putative, expressed	0.043088
Chr7	173809507	174042524	CSS0021603	0.0257	0.0211	0	0.0195	0.0576	0.0097	0.0799	0	na	na	na	na	na	na	na	na	na	na	na	0
Chr7	173809507	174042524	CSS0036184	2.7432	2.8901	4.933	5.2584	6.3853	4.3937	4.0996	4.6935	na	na	na	na	na	na	na	na	PF02892:BED zinc finger|PF04937:Protein of unknown function (DUF 659)|PF05699:hAT family C-terminal dimerisation region	AT1G79740.1	hAT dimerisation domain-containing protein, putative, expressed	0
Chr7	173809507	174042524	CSS0029571	0.2716	0.0051	0.2849	0.5614	0.7787	0.0273	3.786	3.8002	na	na	0.73412	0.0381174	na	na	na	na	PF00005:ABC transporter|PF00664:ABC transporter transmembrane region	AT3G59140.1	ABC transporter, ATP-binding protein, putative, expressed	0.0381174
Chr7	173809507	174042524	CSS0019212	0	0	0	0	0	0	0	0	na	na	na	na	na	na	na	na	na	na	na	0
Chr7	173809507	174042524	CSS0003401	0.0257	0.1282	0	0.0314	0.0367	0.0075	0.0945	0	na	na	na	na	na	na	na	na	na	na	na	0
Chr7	173809507	174042524	CSS0012239	2.8677	2.9143	4.8273	4.8331	6.0792	4.2703	4.2431	4.5087	na	na	na	na	na	na	na	na	PF02892:BED zinc finger|PF04937:Protein of unknown function (DUF 659)|PF05699:hAT family C-terminal dimerisation region	AT1G79740.1	hAT dimerisation domain-containing protein, putative, expressed	0
Chr7	173809507	174042524	CSS0002690	5.4441	3.6846	4.4392	4.1286	6.3316	3.5826	3.9595	4.3448	na	na	na	na	na	na	na	na	PF01762:Galactosyltransferase|PF13334:Domain of unknown function (DUF4094)	AT5G53340.1	galactosyltransferase family protein, putative, expressed	0
Chr7	173809507	174042524	CSS0042605	22.3801	18.6086	13.3106	14.8347	12.3583	21.0113	17.3649	14.0533	na	na	na	na	na	na	na	na	na	AT5G53330.1	proline-rich cell wall protein-like, putative, expressed	0
Chr7	173809507	174042524	CSS0049876	19.5087	12.5485	7.0111	15.5718	5.7346	15.8913	8.9365	8.6793	na	na	na	na	na	na	na	na	PF00494:Squalene/phytoene synthase	AT1G62730.1	AGAP000326-PA, putative, expressed	0
Chr7	173809507	174042524	CSS0043798	13.2734	9.7805	9.2337	7.3245	8.5216	8.7782	6.8101	9.6973	na	na	na	na	na	na	na	na	PF01762:Galactosyltransferase|PF13334:Domain of unknown function (DUF4094)	AT5G53340.1	galactosyltransferase family protein, putative, expressed	0
Chr7	173809507	174042524	CSS0006896	23.7172	27.8461	17.5413	15.5286	17.2078	25.8133	23.4826	17.4352	na	na	na	na	na	na	na	na	na	AT5G53330.1	proline-rich cell wall protein-like, putative, expressed	0
Chr7	179933743	180133743	CSS0002246	3.0557	2.133	1.5409	2.3872	0.2959	0.7261	0.5225	2.4689	na	na	na	na	na	na	na	na	na	na	na	0
Chr7	179933743	180133743	CSS0006573	5.7138	4.211	4.9201	1.4179	1.7408	2.9643	2.865	2.6525	na	na	na	na	na	na	na	na	na	AT5G53080.1	tetratricopeptide repeat domain containing protein, expressed	0
Chr8	7350786	7571320	CSS0038189	16.6925	16.5504	26.6418	22.8561	23.4639	23.5778	21.741	31.6517	na	na	na	na	na	na	na	na	PF00564:PB1 domain	AT1G62390.1	cytoskeletal protein, putative, expressed	0
Chr8	7350786	7571320	CSS0041103	16.8445	18.4969	25.1289	27.1762	24.6033	26.5255	26.1272	30.604	na	na	na	na	na	na	na	na	PF00564:PB1 domain	AT1G62390.1	cytoskeletal protein, putative, expressed	0
Chr8	7350786	7571320	CSS0031289	16.4299	106.154	57.4965	49.0762	31.6298	12.3739	24.3478	23.733	na	na	na	na	na	na	na	na	PF03171:2OG-Fe(II) oxygenase superfamily|PF14226:non-haem dioxygenase in morphine synthesis N-terminal	AT1G05010.1	1-aminocyclopropane-1-carboxylate oxidase protein, putative, expressed	0
Chr8	7350786	7571320	CSS0012763	1.062	3.4393	1.4403	2.6163	1.2543	0.733	0.7409	1.0606	na	na	na	na	na	na	na	na	PF13920:Zinc finger, C3HC4 type (RING finger)	AT4G03965.1	zinc finger, C3HC4 type family protein, expressed	0
Chr8	7350786	7571320	CSS0009170	2.916	3.1423	5.0288	3.9567	5.6514	5.7815	4.4756	3.1905	na	na	na	na	na	na	na	na	PF03162:Tyrosine phosphatase family	AT1G05000.1	tyrosine phosphatase family protein, putative, expressed	0
Chr8	7350786	7571320	CSS0001852	52.6901	55.0544	53.5087	60.7418	88.0648	60.6768	101.265	51.0177	na	na	na	na	na	na	na	na	PF04755:PAP_fibrillin	AT4G04020.1	PAP fibrillin family domain containing protein, expressed	0
Chr8	7660390	7860390	CSS0005780	0.0745	0.3295	0.1612	0.1562	1.1785	0.3589	0.104	0	na	na	na	na	na	na	na	na	PF12796:Ankyrin repeats (3 copies)|PF13962:Domain of unknown function	AT5G35810.1	ankyrin repeat family protein, putative, expressed	0
Chr8	9110982	9311302	CSS0033704	1.6223	1.1214	0.8488	0.8743	0.5008	1.3007	0.1466	0.1031	na	na	na	na	na	na	na	na	PF06364:Protein of unknown function (DUF1068)	AT1G05070.1	expressed protein	0
Chr8	9110982	9311302	CSS0038585	2.7274	3.3953	2.13	3.2808	3.6388	2.9658	2.8083	3.4554	na	na	na	na	na	na	na	na	PF01535:PPR repeat|PF13041:PPR repeat family	AT4G04370.1	pentatricopeptide, putative, expressed	0
Chr8	9110982	9311302	CSS0017422	22.3322	22.6699	23.0765	27.2855	21.8144	28.3678	30.2925	21.6283	na	na	na	na	na	na	na	na	PF01168:Alanine racemase, N-terminal domain	AT1G11930.2	proline synthetase co-transcribed bacterial homolog protein, putative, expressed	0
Chr8	9110982	9311302	CSS0045441	0.2797	0	0	0.2979	0.2016	0.1262	0.198	0	na	na	na	na	na	na	na	na	na	na	na	0
Chr8	9110982	9311302	CSS0026061	23.647	26.4078	13.1503	16.0427	16.0636	20.4596	20.412	22.117	na	na	na	na	na	na	na	na	PF02485:Core-2/I-Branching enzyme	AT1G11940.1	DNA binding protein, putative, expressed	0
Chr8	12306131	12506131	CSS0013657	3.7255	6.4061	1.8045	6.5809	7.0599	25.5058	0	0	na	na	na	na	na	na	na	na	PF00225:Kinesin motor domain	AT2G21300.2	kinesin motor domain containing protein, expressed	0
Chr8	12306131	12506131	CSS0019257	37.8715	36.2058	41.7585	43.7028	65.8876	34.5729	34.715	31.8513	na	na	na	na	na	na	na	na	PF00069:Protein kinase domain|PF13499:EF-hand domain pair	AT4G04720.1	CAMK_CAMK_like.33 - CAMK includes calcium/calmodulin depedent protein kinases, expressed	0
Chr8	13836856	14138576	CSS0008972	0	0	0	0	0	0	0	0	na	na	na	na	na	na	na	na	PF01458:Uncharacterized protein family (UPF0051)	AT4G04770.1	sufB/sufD domain containing protein, putative, expressed	0
Chr8	13836856	14138576	CSS0040304	10.3445	21.268	14.0275	13.3898	12.3794	14.1869	21.6953	10.3836	na	na	na	na	na	na	na	na	PF01458:Uncharacterized protein family (UPF0051)	AT4G04770.1	sufB/sufD domain containing protein, putative, expressed	0
Chr8	13836856	14138576	CSS0021361	0	0.0151	0	0	17.4464	0	0	0	na	na	na	na	na	na	na	na	PF00514:Armadillo/beta-catenin-like repeat|PF00612:IQ calmodulin-binding motif	AT4G21820.1	IQ calmodulin-binding motif family protein, expressed	0
Chr8	13836856	14138576	CSS0017164	0.5805	0.5099	1.3624	0.4801	8.5845	0.3752	0.8152	2.2795	na	na	na	na	na	na	na	na	na	AT4G21820.1	IQ calmodulin-binding motif family protein, expressed	0
Chr8	15155294	16047027	CSS0029564	0	0	0	0	0	0	0	0	na	na	na	na	na	na	na	na	PF03168:Late embryogenesis abundant protein	AT3G54200.1	harpin-induced protein 1 domain containing protein, expressed	0
Chr8	15155294	16047027	CSS0029318	74.2168	48.0769	55.2979	64.1701	26.0488	57.2051	56.0187	33.0605	na	na	na	na	na	na	na	na	PF00786:P21-Rho-binding domain	AT4G04900.1	P21-Rho-binding domain containing protein, putative, expressed	0
Chr8	15155294	16047027	CSS0003460	2.1977	1.5176	2.9994	8.5547	0.0911	2.205	0.416	4.2133	na	na	na	na	na	na	na	na	PF01095:Pectinesterase|PF04043:Plant invertase/pectin methylesterase inhibitor	AT1G11580.1	pectinesterase, putative, expressed	0
Chr8	15155294	16047027	CSS0012593	0	0.235	0.0832	0.6454	0.0715	0.3516	0	0.541	na	na	na	na	na	na	na	na	PF01095:Pectinesterase	AT1G11580.1	pectinesterase, putative, expressed	0
Chr8	15155294	16047027	CSS0034682	0.0837	0	1.3094	0.2554	0	0.608	0.1731	0.7425	na	na	na	na	na	na	na	na	na	AT1G12430.1	kinesin motor domain containing protein, expressed	0
Chr8	15155294	16047027	CSS0017235	11.9775	15.5248	15.0487	19.798	18.3896	15.8236	13.744	18.3093	na	na	na	na	na	na	na	na	PF04756:OST3 / OST6 family, transporter family	AT1G61790.1	OST3/OST6 family protein, putative, expressed	0
Chr8	15155294	16047027	CSS0028968	29.564	14.4185	10.5316	13.2187	1.7362	13.3084	17.1524	4.5397	na	na	na	na	na	na	na	na	na	na	na	0
Chr8	15155294	16047027	CSS0009024	12.1392	6.806	10.05	10.88	6.1516	11.9632	9.2749	6.2681	na	na	na	na	na	na	na	na	PF01535:PPR repeat|PF13041:PPR repeat family	AT1G66345.1	PPR repeat domain containing protein, putative, expressed	0
Chr8	15155294	16047027	CSS0030244	44.7804	43.4539	39.6754	54.6291	68.8889	43.2482	53.4764	42.8585	na	na	na	na	na	na	na	na	PF10235:Microtubule-associated protein CRIPT	AT1G61780.1	postsynaptic protein CRIPT, putative, expressed	0
Chr8	15155294	16047027	CSS0013707	103.904	65.4171	46.3629	58.9671	53.4347	49.8385	28.851	34.032	na	na	-0.732201	0.0388869	na	na	na	na	PF01253:Translation initiation factor SUI1	AT4G27130.1	translation initiation factor SUI1, putative, expressed	0.0388869
Chr8	15155294	16047027	CSS0018757	1.0215	0.4237	0	0.2298	0.264	0.354	14.8117	0.0446	na	na	na	na	na	na	na	na	PF00291:Pyridoxal-phosphate dependent enzyme	AT5G28237.1	tryptophan synthase beta chain 1, putative, expressed	0
Chr8	15155294	16047027	CSS0004146	26.7416	22.0349	22.9646	38.7896	58.5586	33.627	46.4339	29.5613	na	na	na	na	na	na	na	na	PF00046:Homeobox domain|PF01852:START domain	AT4G04890.1	homeobox and START domains containing protein, putative, expressed	0
Chr8	17003737	17203795	CSS0004912	0	0	0	0	0	0	0.0003	0	na	na	na	na	na	na	na	na	PF10536:Plant mobile domain	na	na	0
Chr8	17003737	17203795	CSS0001125	7.0066	0.895	1.7605	4.5387	0	3.87	5.9011	0.1537	na	na	na	na	na	na	na	na	PF01095:Pectinesterase|PF04043:Plant invertase/pectin methylesterase inhibitor	AT1G11580.1	pectinesterase, putative, expressed	0
Chr8	17003737	17203795	CSS0040453	0.6745	0.5085	1.0071	0.4922	1.2861	0.2968	0.5956	0.7371	na	na	na	na	na	na	na	na	PF05699:hAT family C-terminal dimerisation region	AT5G33406.1	hAT dimerisation domain-containing protein, putative, expressed	0
Chr8	17003737	17203795	CSS0032664	0	0	0	0	0	0	0	0.0807	na	na	na	na	na	na	na	na	PF01095:Pectinesterase|PF04043:Plant invertase/pectin methylesterase inhibitor	AT1G11580.1	pectinesterase, putative, expressed	0
Chr8	19271734	19688293	CSS0039289	0	0	0	0	0	0	0	0	na	na	na	na	na	na	na	na	PF01565:FAD binding domain	AT2G46740.1	FAD-binding and arabino-lactone oxidase domains containing protein, putative, expressed	0
Chr8	19271734	19688293	CSS0028258	19.2838	17.7149	14.4954	19.2534	8.1016	14.5414	16.09	18.2993	na	na	na	na	na	na	na	na	PF12854:PPR repeat|PF13041:PPR repeat family	AT4G01400.3	PPR repeat containing protein, expressed	0
Chr8	19271734	19688293	CSS0017743	0.2404	0.5964	0.3723	0.8966	0.3492	0.8975	0.0833	0.0443	na	na	na	na	na	na	na	na	PF01565:FAD binding domain|PF04030:D-arabinono-1,4-lactone oxidase	AT2G46760.1	FAD-binding and arabino-lactone oxidase domains containing protein, putative, expressed	0
Chr8	19271734	19688293	CSS0035341	16.0619	13.4382	4.6244	15.8929	8.1765	12.8533	18.1379	15.257	na	na	na	na	na	na	na	na	na	AT3G52870.1	calmodulin-binding protein, putative, expressed	0
Chr8	19271734	19688293	CSS0000516	0	0	0	0	0.014	0.0246	0.0133	0	na	na	na	na	na	na	na	na	PF00076:RNA recognition motif. (a.k.a. RRM, RBD, or RNP domain)	AT4G00830.2	APOBEC1 complementation factor, putative, expressed	0
Chr8	20535733	20735733	CSS0031835	0	0	0	0	0	0	0	0	na	na	na	na	na	na	na	na	PF07714:Protein tyrosine kinase|PF11883:Domain of unknown function (DUF3403)	AT1G65790.1	serine/threonine-protein kinase receptor precursor, putative, expressed	0
Chr8	20535733	20735733	CSS0027228	0	0	0	0	0	0	0	0	na	na	na	na	na	na	na	na	PF01657:Salt stress response/antifungal|PF07714:Protein tyrosine kinase	AT4G05200.1	TKL_IRAK_DUF26-lc.12 - DUF26 kinases have homology to DUF26 containing loci, expressed	0
Chr8	20535733	20735733	CSS0017395	0	0	0	0	0	0	0	0	na	na	na	na	na	na	na	na	PF01657:Salt stress response/antifungal|PF07714:Protein tyrosine kinase	AT4G23180.1	TKL_IRAK_DUF26-lc.24 - DUF26 kinases have homology to DUF26 containing loci, expressed	0
Chr8	20535733	20735733	CSS0016591	0	0	0	0	0	0	0	0	na	na	na	na	na	na	na	na	PF00069:Protein kinase domain|PF01657:Salt stress response/antifungal	AT4G05200.1	TKL_IRAK_DUF26-lc.12 - DUF26 kinases have homology to DUF26 containing loci, expressed	0
Chr8	21659638	21999938	CSS0042736	0.0253	0.0592	0	0	1.6436	0	0.2968	0.0372	na	na	na	na	na	na	na	na	PF00164:Ribosomal protein S12/S23	AT5G02960.1	40S ribosomal protein S23, putative, expressed	0
Chr8	21659638	21999938	CSS0015773	0	0	0	0	0	0	0	0	na	na	na	na	na	na	na	na	PF01657:Salt stress response/antifungal|PF07714:Protein tyrosine kinase	AT4G05200.1	TKL_IRAK_DUF26-lc.12 - DUF26 kinases have homology to DUF26 containing loci, expressed	0
Chr8	21659638	21999938	CSS0001550	0	0	0	0	0	0	0	0	na	na	na	na	na	na	na	na	PF00069:Protein kinase domain|PF01657:Salt stress response/antifungal	AT4G05200.1	TKL_IRAK_DUF26-lc.12 - DUF26 kinases have homology to DUF26 containing loci, expressed	0
Chr8	27179423	27379423	CSS0012706	1.5347	14.3123	5.9995	3.6508	13.2256	5.0607	18.8514	1.7937	na	na	na	na	na	na	na	na	PF01397:Terpene synthase, N-terminal domain|PF03936:Terpene synthase family, metal binding domain	AT1G61680.1	terpene synthase, putative, expressed	0
Chr8	27179423	27379423	CSS0031334	13.3089	1.5017	0.0038	0.1997	0.6363	2.065	0.6104	0.0027	na	na	na	na	na	na	na	na	PF03936:Terpene synthase family, metal binding domain	AT1G61680.2	terpene synthase, putative, expressed	0
Chr8	27859509	28059510	CSS0005753	0	0	0	0	0	0	0	0	na	na	na	na	na	na	na	na	PF13833:EF-hand domain pair	AT5G54490.1	EF hand family protein, putative, expressed	0
Chr8	27859509	28059510	CSS0027991	0.3673	0.0752	0.1371	0.9929	0.5713	0.2323	0.6929	0.1393	na	na	na	na	na	na	na	na	PF07714:Protein tyrosine kinase	AT4G23150.1	TKL_IRAK_DUF26-lc.24 - DUF26 kinases have homology to DUF26 containing loci, expressed	0
Chr8	28906321	29106321	CSS0025359	0.0303	0.0218	0.0051	0.0984	0	0.0401	0	0.688	na	na	na	na	na	na	na	na	na	na	na	0
Chr8	28906321	29106321	CSS0024732	0.3643	0.1851	0.0741	0.7077	0	0.534	0	0.0824	na	na	na	na	na	na	na	na	na	na	na	0
Chr8	28906321	29106321	CSS0025123	0.3331	0.403	0.1683	0.6317	0	0.7065	0.2941	0.4215	na	na	na	na	na	na	na	na	na	AT1G61475.1	D-mannose binding lectin family protein, expressed	0
Chr8	28906321	29106321	CSS0033993	1.4379	0.7718	0.0112	0.3887	0.9864	0.8802	1.0387	2.3183	na	na	na	na	na	na	na	na	PF00954:S-locus glycoprotein domain	na	na	0
Chr8	33208985	33583107	CSS0021051	0.1416	0.543	1.4275	0.5309	3.7522	1.6321	0.4125	0.651	na	na	na	na	na	na	na	na	PF04889:Cwf15/Cwc15 cell cycle control protein	AT3G13200.1	CWC15 homolog A, putative, expressed	0
Chr8	33208985	33583107	CSS0029018	0.0256	0	0	0.1656	0.0891	0.0254	0.0648	0.0139	na	na	na	na	na	na	na	na	PF00954:S-locus glycoprotein domain|PF01453:D-mannose binding lectin|PF07714:Protein tyrosine kinase|PF08276:PAN-like domain|PF11883:Domain of unknown function (DUF3403)	AT1G11330.1	KI domain interacting kinase 1, putative, expressed	0
Chr8	33208985	33583107	CSS0016812	0.125	0	0.0383	0.2137	0.1141	0.0502	0.0777	0.2057	na	na	na	na	na	na	na	na	PF07714:Protein tyrosine kinase|PF08276:PAN-like domain|PF11883:Domain of unknown function (DUF3403)	AT1G11330.1	KI domain interacting kinase 1, putative, expressed	0
Chr8	33208985	33583107	CSS0033808	0	0	0	2.4268	0.0129	0	0	0	na	na	na	na	na	na	na	na	PF07714:Protein tyrosine kinase|PF08276:PAN-like domain|PF11883:Domain of unknown function (DUF3403)	AT1G11330.1	KI domain interacting kinase 1, putative, expressed	0
Chr8	33208985	33583107	CSS0025245	31.2746	30.2126	35.6035	41.2822	26.9079	36.5836	26.6884	21.3541	na	na	na	na	na	na	na	na	PF00582:Universal stress protein family	AT1G11360.4	universal stress protein domain containing protein, putative, expressed	0
Chr8	33208985	33583107	CSS0046446	27.7631	12.0229	5.4007	21.5348	21.4085	5.8997	26.2619	5.9581	na	na	na	na	na	na	na	na	PF00643:B-box zinc finger	AT4G27310.1	B-box zinc finger family protein, putative, expressed	0
Chr8	33208985	33583107	CSS0010205	0.9554	0.4011	0.0871	3.8423	3.5331	0	0.8471	0.2619	na	na	na	na	na	na	na	na	PF13833:EF-hand domain pair	AT5G54490.1	EF hand family protein, putative, expressed	0
Chr8	33208985	33583107	CSS0044449	0.0365	0	0.0347	0	0	0	0.0127	0	na	na	na	na	na	na	na	na	na	AT5G24350.1	expressed protein	0
Chr8	33208985	33583107	CSS0024000	18.4207	30.3931	67.422	103.495	17.8315	78.9563	65.7183	42.0521	na	na	na	na	na	na	na	na	na	AT2G37150.2	zinc finger, C3HC4 type domain containing protein, expressed	0
Chr8	33208985	33583107	CSS0034594	0.0314	0.0134	0.0587	0.0384	0.0238	0	0.1825	0.0571	na	na	na	na	na	na	na	na	PF00954:S-locus glycoprotein domain|PF01453:D-mannose binding lectin|PF07714:Protein tyrosine kinase|PF08276:PAN-like domain|PF11883:Domain of unknown function (DUF3403)	AT1G11330.2	KI domain interacting kinase 1, putative, expressed	0
Chr8	35128437	35328437	CSS0042931	23.0938	17.4237	15.2139	26.861	21.7288	9.1107	11.129	12.2268	na	na	na	na	na	na	na	na	na	AT1G61340.1	OsFBX386 - F-box domain containing protein, expressed	0
Chr8	35128437	35328437	CSS0049192	33.6122	36.9569	36.602	37.8241	44.5292	43.872	33.4302	27.051	na	na	na	na	na	na	na	na	PF00400:WD domain, G-beta repeat	AT4G21520.1	phosphatidylinositol kinase, putative, expressed	0
Chr8	35128437	35328437	CSS0018443	10.3283	8.4296	10.2652	10.9739	11.1077	10.0469	11.3965	9.5783	na	na	na	na	na	na	na	na	PF00646:F-box domain	AT3G18150.1	OsFBL39 - F-box domain and LRR containing protein, expressed	0
Chr8	35128437	35328437	CSS0005570	2.539	2.63	4.7627	4.922	4.0772	3.5155	6.1906	9.6086	na	na	na	na	na	na	na	na	PF00646:F-box domain|PF07723:Leucine Rich Repeat|PF08387:FBD	AT3G18150.1	OsFBL39 - F-box domain and LRR containing protein, expressed	0
Chr8	35128437	35328437	CSS0023188	2.4008	1.5378	3.2671	2.2918	4.1287	6.7735	3.6141	1.4146	na	na	na	na	na	na	na	na	PF00646:F-box domain	AT3G28410.1	OsFBX187 - F-box domain containing protein, expressed	0
Chr8	35128437	35328437	CSS0005231	0	0	0	0	0	0	0	0	na	na	na	na	na	na	na	na	PF00646:F-box domain	AT5G02930.1	OsFBX248 - F-box domain containing protein, expressed	0
Chr8	35128437	35328437	CSS0023132	32.9841	31.7267	42.2428	29.8652	34.6311	35.1353	27.0908	22.9337	na	na	na	na	na	na	na	na	PF01687:Riboflavin kinase|PF13419:Haloacid dehalogenase-like hydrolase	AT4G21470.1	haloacid dehalogenase-like hydrolase domain-containing protein 1A, putative, expressed	0
Chr8	35128437	35328437	CSS0023424	1.3281	1.5269	2.3608	2.2114	1.8339	2.9433	1.5678	0.4508	na	na	na	na	na	na	na	na	na	na	na	0
Chr8	35359703	36019512	CSS0001724	1.1384	1.5417	0.812	0	4.3097	0.5419	2.524	0	na	na	na	na	na	na	na	na	PF08387:FBD	AT3G18150.1	OsFBL39 - F-box domain and LRR containing protein, expressed	0
Chr8	35359703	36019512	CSS0047483	0.1225	0.0178	0	0	0	0.0573	0.0494	0.0386	na	na	na	na	na	na	na	na	PF00646:F-box domain|PF08387:FBD	AT3G59200.1	OsFBX22 - F-box domain containing protein, expressed	0
Chr8	35359703	36019512	CSS0037471	9.1181	11.4628	6.8174	8.9953	6.1111	8.6503	6.5643	11.6934	na	na	na	na	na	na	na	na	na	AT1G11120.2	expressed protein	0
Chr8	35359703	36019512	CSS0015082	0.0454	0.0412	0.05	0.0677	0.0654	0.0849	0.145	0.0553	na	na	na	na	na	na	na	na	na	AT3G27170.1	chloride transporter, chloride channel family, putative, expressed	0
Chr8	35359703	36019512	CSS0015381	61.0217	52.7296	41.7787	37.6188	36.6719	41.1873	40.2296	39.179	na	na	na	na	na	na	na	na	PF08513:LisH|PF10607:CTLH/CRA C-terminal to LisH motif domain	AT1G61150.1	expressed protein	0
Chr8	35359703	36019512	CSS0038000	0	0	0	0	0	0	0	0	na	na	na	na	na	na	na	na	PF03936:Terpene synthase family, metal binding domain	AT1G61120.1	ent-kaurene synthase, chloroplast precursor, putative, expressed	0
Chr8	35359703	36019512	CSS0014345	0	0	0	0	0	0	0	0	na	na	na	na	na	na	na	na	na	na	na	0
Chr8	35359703	36019512	CSS0040581	0	0	0	0	0	0	0	0	na	na	na	na	na	na	na	na	PF01582:TIR domain	AT1G61105.1	expressed protein	0
Chr8	35359703	36019512	CSS0009429	9.9217	12.4946	6.3401	5.2929	6.7362	10.1274	8.3855	13.3363	na	na	na	na	na	na	na	na	PF00612:IQ calmodulin-binding motif	AT5G54280.1	myosin-Vb, putative, expressed	0
Chr8	35359703	36019512	CSS0009463	23.1019	21.066	22.7822	22.3966	22.5736	23.4588	25.2011	28.4983	na	na	na	na	na	na	na	na	PF00176:SNF2 family N-terminal domain|PF00271:Helicase conserved C-terminal domain|PF13923:Zinc finger, C3HC4 type (RING finger)	AT1G61140.3	SNF2 family N-terminal domain containing protein, expressed	0
Chr8	35359703	36019512	CSS0005606	0.725	1.3786	0.4535	0.907	1.252	0.8648	0.4558	0.423	na	na	na	na	na	na	na	na	PF00450:Serine carboxypeptidase	AT1G11080.2	OsSCP26 - Putative Serine Carboxypeptidase homologue, expressed	0
Chr8	35359703	36019512	CSS0042641	0	0	0	0	0	0	0	0	na	na	na	na	na	na	na	na	PF01397:Terpene synthase, N-terminal domain	AT1G61120.1	ent-kaurene synthase, chloroplast precursor, putative, expressed	0
Chr8	36263107	36463107	CSS0031151	0	0	0	0	0	0	0	0	na	na	na	na	na	na	na	na	na	na	na	0
Chr8	37332207	37533104	CSS0018422	4.9257	18.2538	7.7896	6.4681	3.1276	9.6512	3.8574	13.2089	na	na	na	na	na	na	na	na	PF00083:Sugar (and other) transporter	AT2G20780.1	transporter family protein, putative, expressed	0
Chr8	37332207	37533104	CSS0038135	2.1304	2.059	2.3068	5.9899	6.3764	4.3456	4.0144	3.7422	na	na	na	na	na	na	na	na	PF04488:Glycosyltransferase sugar-binding region containing DXD motif|PF04572:Alpha 1,4-glycosyltransferase conserved region	AT1G61050.1	glycosyltransferase sugar-binding region containing DXD motif, putative, expressed	0
Chr8	37332207	37533104	CSS0028942	3.7619	8.0539	4.4951	5.5962	10.0441	6.2859	6.2812	10.8562	na	na	na	na	na	na	na	na	PF01535:PPR repeat|PF12854:PPR repeat|PF13041:PPR repeat family|PF14432:DYW family of nucleic acid deaminases	AT4G16835.1	pentatricopeptide, putative, expressed	0
Chr8	37332207	37533104	CSS0007425	12.2526	6.2846	6.4134	9.7615	5.8244	10.2519	6.38	7.8095	na	na	na	na	na	na	na	na	PF07814:Wings apart-like protein regulation of heterochromatin	AT1G11060.1	expressed protein	0
Chr8	37332207	37533104	CSS0042545	15.1827	16.7885	12.4471	9.89	8.0308	12.1773	13.3013	8.725	na	na	na	na	na	na	na	na	PF04037:Domain of unknown function (DUF382)|PF04046:PSP	AT4G21660.2	PSP domain containing protein, expressed	0
Chr8	37332207	37533104	CSS0028072	7.4394	12.3793	10.1585	11.0083	9.1342	8.7837	8.9204	9.6747	na	na	na	na	na	na	na	na	PF03126:Plus-3 domain	AT1G61040.1	plus-3 domain containing protein, expressed	0
Chr8	38059973	38259973	CSS0010050	28.208	28.3119	19.7365	15.8006	17.401	33.7603	6.036	29.1421	na	na	na	na	na	na	na	na	na	AT5G53750.1	cystathionin beta synthase protein, putative, expressed	0
Chr8	38059973	38259973	CSS0010553	5.6823	3.223	3.7743	1.9006	4.5612	3.7664	3.143	2.2697	na	na	na	na	na	na	na	na	na	AT5G41950.1	expressed protein	0
Chr8	38059973	38259973	CSS0001077	4.1768	3.1844	4.3159	3.9772	5.7048	2.9627	6.3478	5.3213	na	na	0.717855	0.0449393	na	na	na	na	PF00097:Zinc finger, C3HC4 type (RING finger)	AT5G01520.1	zinc finger, RING-type, putative, expressed	0.0449393
Chr8	38059973	38259973	CSS0037689	4.557	3.9503	5.526	5.5867	2.426	3.772	5.472	1.6287	na	na	na	na	na	na	na	na	PF00487:Fatty acid desaturase|PF08557:Sphingolipid Delta4-desaturase (DES)	AT4G04930.1	sphingolipid delta desaturase, putative, expressed	0
Chr8	38059973	38259973	CSS0027947	14.7339	0.9939	1.314	16.5449	13.4143	1.3322	4.7376	4.6894	na	na	na	na	na	na	na	na	na	AT2G20740.1	expressed protein	0
Chr8	38377813	38610990	CSS0022827	0.8767	1.7603	0.0298	1.409	0.161	0.0776	1.4186	0.3188	na	na	na	na	na	na	na	na	PF00085:Thioredoxin|PF00462:Glutaredoxin	AT4G04950.1	OsGrx_S17 - glutaredoxin subgroup II, expressed	0
Chr8	38377813	38610990	CSS0043667	0.5678	0.6079	0.0087	0.7362	0.3453	0.4063	0.2043	0.2074	na	na	na	na	na	na	na	na	na	na	na	0
Chr8	38377813	38610990	CSS0048687	6.4612	15.5312	6.6257	10.218	10.5877	23.4449	4.8839	9.998	na	na	na	na	na	na	na	na	PF01535:PPR repeat|PF13041:PPR repeat family	AT4G21705.1	PPR repeat domain containing protein, putative, expressed	0
Chr8	38377813	38610990	CSS0009645	22.0441	60.8956	28.7904	26.9376	16.3307	55.2367	64.2302	22.9039	na	na	na	na	na	na	na	na	na	na	na	0
Chr8	38377813	38610990	CSS0007313	12.5688	27.8481	13.121	12.337	7.2263	21.2173	28.2168	13.717	na	na	na	na	na	na	na	na	na	na	na	0
Chr8	39929518	40130737	CSS0015408	12.9233	15.8988	8.2306	8.5738	11.007	8.1609	11.4224	6.6278	na	na	na	na	na	na	na	na	PF02701:Dof domain, zinc finger	AT1G28310.1	dof zinc finger domain containing protein, putative, expressed	0
Chr8	40156048	40379340	CSS0039009	0	0	0	0	0	0	0	0	na	na	na	na	na	na	na	na	na	na	na	0
Chr8	40156048	40379340	CSS0016365	0	0	0	0	0.1573	0	7.2657	0	na	na	na	na	na	na	na	na	na	AT3G05390.1	methyltransferase domain containing protein, expressed	0
Chr8	40156048	40379340	CSS0035295	3.954	7.9802	18.9053	15.1094	4.194	18.4797	5.2951	13.5895	na	na	na	na	na	na	na	na	PF05564:Dormancy/auxin associated protein	AT1G28330.1	auxin-repressed protein, putative, expressed	0
Chr8	40156048	40379340	CSS0034155	8.4551	8.7432	8.4671	6.3368	4.6284	8.2673	7.6433	0.53	na	na	na	na	na	na	na	na	PF13923:Zinc finger, C3HC4 type (RING finger)	AT5G44280.1	zinc finger C3HC4 type family protein, putative, expressed	0
Chr8	40156048	40379340	CSS0031859	20.4665	17.8878	21.9609	19.258	23.0083	20.1325	29.4478	24.1805	na	na	na	na	na	na	na	na	PF00642:Zinc finger C-x8-C-x5-C-x3-H type (and similar)	AT2G33835.1	zinc finger C-x8-C-x5-C-x3-H type family protein, expressed	0
Chr8	40396668	40657739	CSS0010538	13.5691	49.4567	38.6986	42.3438	10.2901	25.1801	16.9584	4.7329	-0.736191	0.0372971	na	na	-0.738451	0.0364146	-0.728832	0.0402605	PF00847:AP2 domain	AT1G28360.1	AP2 domain containing protein, expressed	0.0364146
Chr8	40396668	40657739	CSS0031859	20.4665	17.8878	21.9609	19.258	23.0083	20.1325	29.4478	24.1805	na	na	na	na	na	na	na	na	PF00642:Zinc finger C-x8-C-x5-C-x3-H type (and similar)	AT2G33835.1	zinc finger C-x8-C-x5-C-x3-H type family protein, expressed	0
Chr8	40396668	40657739	CSS0048183	0	0.0039	0.0036	0.0019	0.0012	0.0011	0.0012	0	na	na	na	na	na	na	na	na	PF00098:Zinc knuckle|PF00665:Integrase core domain|PF07727:Reverse transcriptase (RNA-dependent DNA polymerase)|PF13976:GAG-pre-integrase domain	AT4G23160.1	TKL_IRAK_DUF26-lc.24 - DUF26 kinases have homology to DUF26 containing loci, expressed	0
Chr8	40396668	40657739	CSS0048533	10.2565	15.5251	15.3871	15.5314	17.6985	8.987	15.701	12.1757	na	na	na	na	na	na	na	na	PF12819:Carbohydrate-binding protein of the ER|PF13855:Leucine rich repeat	AT1G28340.1	leucine-rich repeat family protein, putative, expressed	0
Chr8	43690008	43890008	CSS0012671	0.0124	0	1.0661	0.088	0.0362	0.0249	0	0.0366	na	na	na	na	na	na	na	na	PF00067:Cytochrome P450	AT5G36110.1	cytochrome P450, putative, expressed	0
Chr8	43690008	43890008	CSS0018814	0	0	0	0	0	0.0529	0	0	na	na	na	na	na	na	na	na	na	ATMG00810.1	expressed protein	0
Chr8	43690008	43890008	CSS0049852	0	0	0	0	0	0.2919	0.8103	1.5256	na	na	na	na	na	na	na	na	na	AT3G14740.2	PHD-finger domain containing protein, putative, expressed	0
Chr8	43690008	43890008	CSS0002230	0	0	0	0	0	0	0	0	na	na	na	na	na	na	na	na	na	na	na	0
Chr8	43894711	44094711	CSS0002242	46.9518	30.3158	23.2057	22.2537	35.0133	15.8302	18.2915	21.2935	na	na	na	na	na	na	na	na	PF10252:Casein kinase substrate phosphoprotein PP28	AT5G46020.1	heat- and acid-stable phosphoprotein, putative, expressed	0
Chr8	43894711	44094711	CSS0000280	14.9996	16.149	16.9939	17.3591	12.2085	15.5119	9.3426	10.4869	na	na	na	na	na	na	na	na	PF07047:Optic atrophy 3 protein (OPA3)	AT1G28510.1	expressed protein	0
Chr8	44798278	45302057	CSS0040609	25.5411	16.9031	13.0304	24.4052	17.228	12.2106	20.8133	41.9965	na	na	na	na	na	na	na	na	PF00201:UDP-glucoronosyl and UDP-glucosyl transferase	AT4G27570.1	UDP-glucoronosyl and UDP-glucosyl transferase domain containing protein, expressed	0
Chr8	44798278	45302057	CSS0029483	0	0	0.0379	0.02	0	0.0102	0.0291	0.0188	na	na	na	na	na	na	na	na	PF06507:Auxin response factor	AT5G62000.3	auxin response factor, putative, expressed	0
Chr8	44798278	45302057	CSS0045941	0	0.784	2.031	4.2592	0	3.3188	9.0165	3.4019	na	na	na	na	na	na	na	na	PF00071:Ras family	AT5G60860.1	ras-related protein, putative, expressed	0
Chr8	44798278	45302057	CSS0027118	0	0	0	0	0	0	0	0	na	na	na	na	na	na	na	na	na	na	na	0
Chr8	44798278	45302057	CSS0023954	0.6325	0.6546	0.626	0.9146	0.9612	0.7068	0.1452	0.2172	na	na	na	na	na	na	na	na	PF00069:Protein kinase domain	AT1G16130.1	OsWAK53b - OsWAK receptor-like protein kinase, expressed	0
Chr8	44798278	45302057	CSS0048128	76.7759	62.0278	59.9055	60.1987	53.2123	67.2045	62.5564	61.3243	na	na	na	na	na	na	na	na	PF10252:Casein kinase substrate phosphoprotein PP28	AT5G46020.1	heat- and acid-stable phosphoprotein, putative, expressed	0
Chr8	47872622	48072622	CSS0009875	0.8341	0.5983	3.9156	4.3055	1.8479	2.9626	1.1634	2.5938	na	na	na	na	na	na	na	na	PF00657:GDSL-like Lipase/Acylhydrolase	AT5G45960.1	GDSL-like lipase/acylhydrolase, putative, expressed	0
Chr8	51945942	52145942	CSS0006113	0	0	0	0	0	0	0	0	na	na	na	na	na	na	na	na	na	na	na	0
Chr8	55854653	56111544	CSS0045597	0	0	0	0	0	0.0097	0	0	na	na	na	na	na	na	na	na	na	na	na	0
Chr8	60275666	60475666	CSS0023160	0	0	0	0	0	0	0	0	na	na	na	na	na	na	na	na	na	na	na	0
Chr8	60275666	60475666	CSS0040960	4.9567	5.8403	9.2607	5.7429	23.8082	9.014	15.3607	3.0187	na	na	na	na	na	na	na	na	na	AT2G36850.1	1,3-beta-glucan synthase component domain containing protein, expressed	0
Chr8	75156408	75356408	CSS0009372	0.0646	0	0.077	0.2689	0.025	0.1113	0.0247	0	na	na	na	na	na	na	na	na	PF00319:SRF-type transcription factor (DNA-binding and dimerisation domain)|PF01486:K-box region	AT4G18960.1	OsMADS3 - MADS-box family gene with MIKCc type-box, expressed	0
Chr8	80873063	81073063	CSS0014400	1.4155	3.351	1.0976	1.1552	1.0169	0.695	0.7896	1.5576	na	na	na	na	na	na	na	na	PF06813:Nodulin-like	AT1G80530.1	nodulin, putative, expressed	0
Chr8	80873063	81073063	CSS0004679	3.7671	1.7684	2.3837	1.0696	8.9351	2.6772	10.793	8.7661	0.823757	0.0119407	0.878151	0.00411952	0.834275	0.0100115	0.834818	0.00991779	na	AT4G36630.1	retrotransposon protein, putative, SINE subclass, expressed	0.00411952
Chr8	80873063	81073063	CSS0007358	0.042	0.0418	0	0	0	16.8124	45.8044	0.103	na	na	na	na	na	na	na	na	na	AT4G17430.1	expressed protein	0
Chr8	80873063	81073063	CSS0044426	0.5512	0.4175	0.9067	0.6464	1.2583	1.1769	1.029	1.4869	na	na	0.86295	0.00579211	0.712786	0.0472057	0.836032	0.00971012	PF01535:PPR repeat|PF12854:PPR repeat|PF13041:PPR repeat family|PF14432:DYW family of nucleic acid deaminases	AT5G46460.1	tetratricopeptide-like helical, putative, expressed	0.00579211
Chr8	80873063	81073063	CSS0041469	6.1662	6.6267	4.2035	4.0448	5.0569	2.792	4.3218	4.8941	na	na	na	na	na	na	na	na	PF05512:AWPM-19-like family	AT5G46530.1	AWPM-19-like membrane family protein, putative, expressed	0
Chr8	80873063	81073063	CSS0020184	21.3696	18.81	16.7525	22.5638	28.6252	26.3315	27.1486	25.3426	na	na	na	na	na	na	na	na	PF01782:RimM N-terminal domain|PF05239:PRC-barrel domain	AT5G46420.1	16S rRNA processing protein RimM containing protein, expressed	0
Chr8	82650350	83101556	CSS0046046	1.4383	0.9787	0.6507	0.2606	1.5071	0.2582	0.3881	0.1429	na	na	na	na	na	na	na	na	PF16913:Purine nucleobase transmembrane transport	AT4G18210.1	purine permease, putative, expressed	0
Chr8	82650350	83101556	CSS0018136	0	0.0064	0	0	0.005	0	0	0	na	na	na	na	na	na	na	na	na	na	na	0
Chr8	82650350	83101556	CSS0028034	36.0267	30.196	27.0214	27.7938	30.2016	29.7171	33.4014	27.5072	na	na	na	na	na	na	na	na	PF07779:10 TM Acyl Transferase domain found in Cas1p	AT2G34410.2	CAS1 domain-containing protein 1 precursor, putative, expressed	0
Chr8	85438601	85638601	CSS0034906	0	0.0445	0	0	0	0	0	0	na	na	na	na	na	na	na	na	na	AT3G24255.1	expressed protein	0
Chr8	85438601	85638601	CSS0023967	0	0.0532	0.0327	0	0	0	0.0425	0.0115	na	na	na	na	na	na	na	na	na	na	na	0
Chr8	85438601	85638601	CSS0004596	0	0	0	0.0328	0	0.0206	0	0	na	na	na	na	na	na	na	na	na	na	na	0
Chr8	85438601	85638601	CSS0049838	0.9002	1.2583	0.5271	0.5429	1.1179	0.274	0.3556	0.2344	na	na	na	na	na	na	na	na	na	AT1G14740.1	potyvirus VPg interacting protein, putative, expressed	0
Chr8	85438601	85638601	CSS0025863	0	0	0	0	0	0	0	0	na	na	na	na	na	na	na	na	na	na	na	0
Chr8	85438601	85638601	CSS0038270	1.5501	1.9549	1.0912	1.1319	0.8664	0.7431	0.6616	0.3012	na	na	na	na	na	na	na	na	na	na	na	0
Chr8	89542309	89742309	CSS0003006	0.3617	0.4598	0.0313	0.0779	0	0.0706	0.414	0	na	na	na	na	na	na	na	na	na	AT1G30400.2	ABC transporter family protein, putative, expressed	0
Chr8	89542309	89742309	CSS0029406	3.0976	5.3429	2.4494	3.13	2.5374	5.6281	2.4824	1.4304	na	na	na	na	na	na	na	na	na	AT2G34660.2	ABC transporter family protein, putative, expressed	0
Chr8	89542309	89742309	CSS0035218	8.0426	9.3142	9.0859	5.6321	8.7038	10.5438	8.8288	5.77	na	na	na	na	na	na	na	na	PF00005:ABC transporter|PF00664:ABC transporter transmembrane region	AT2G34660.2	ABC transporter family protein, putative, expressed	0
Chr8	106460691	106782551	CSS0008747	5.3623	8.6099	5.9487	3.5654	2.5327	5.5206	5.3867	5.6596	na	na	na	na	na	na	na	na	PF02705:K+ potassium transporter	AT5G14880.1	potassium transporter, putative, expressed	0
Chr8	106460691	106782551	CSS0026177	0	0	0	0.0023	0.0032	0	0	0	na	na	na	na	na	na	na	na	na	AT1G64255.1	expressed protein	0
Chr8	107564631	107791118	CSS0020081	28.5515	31.7898	15.338	20.6479	5.8976	19.4303	16.1355	9.8506	na	na	-0.778916	0.022734	na	na	na	na	PF00514:Armadillo/beta-catenin-like repeat	AT4G16490.1	spotted leaf 11, putative, expressed	0.022734
Chr8	107996965	108196965	CSS0026661	0.0254	0	0	0.0761	1.492	0.0845	0.5814	1.3535	na	na	0.779957	0.0224333	0.708934	0.048973	0.740109	0.0357754	na	AT2G16940.3	transposon protein, putative, CACTA, En/Spm sub-class, expressed	0.0224333
Chr8	107996965	108196965	CSS0030410	7.3495	6.997	2.5574	4.3901	4.0282	7.3501	7.8883	10.8345	na	na	na	na	na	na	na	na	na	na	na	0
Chr8	107996965	108196965	CSS0032168	21.5062	27.5709	18.2373	18.0539	15.3951	21.668	15.2271	24.2608	na	na	na	na	na	na	na	na	na	na	na	0
Chr8	107996965	108196965	CSS0010146	43.0349	53.1295	35.4467	40.213	32.7856	36.7328	31.6376	46.8214	na	na	na	na	na	na	na	na	PF00071:Ras family	AT5G47520.1	ras-related protein, putative, expressed	0
Chr8	107996965	108196965	CSS0003720	9.4002	15.205	7.6939	14.3025	9.0169	8.7134	6.2783	6.238	na	na	na	na	na	na	na	na	PF00076:RNA recognition motif. (a.k.a. RRM, RBD, or RNP domain)	AT3G07810.1	RNA recognition motif containing protein, putative, expressed	0
Chr8	107996965	108196965	CSS0024086	1.992	0.6094	0.2502	1.3018	0.1886	1.616	1.4848	0.2302	na	na	na	na	na	na	na	na	na	AT4G16460.3	0	0
Chr8	107996965	108196965	CSS0026174	0	0.126	0	0	0	0	0	0	na	na	na	na	na	na	na	na	PF16845:Aspartic acid proteinase inhibitor	AT5G47550.1	cysteine proteinase inhibitor 8 precursor, putative, expressed	0
Chr8	108530014	108730014	CSS0014217	0.6661	0.5733	0.9333	13.5575	0.9527	0.4633	0.5593	0.2303	na	na	na	na	na	na	na	na	na	AT4G22370.1	0	0
[truncated: 1,171 more rows]

## Sheet: Table S5
Table S5. Primers for qRT-PCR and gene cloning
[truncated: 8 more rows]
